# Supplementary material for: Molecular origins of absorption wavelength variation among phycocyanobilin-binding proteins
Source: Biophys J. 2024 Aug 8;123(19):3375–85. doi: 10.1016/j.bpj.2024.08.001 (PMC11480761; doi:10.1016/j.bpj.2024.08.001)
Supplement: Data S1. PCB coordinates [file mmc2.zip]

Archive with 1 entries (1 files):
- PCB_coodinates.txt
