# Supplementary material for: Molecular origins of absorption wavelength variation among phycocyanobilin-binding proteins
Source: Biophys J. 2024 Aug 8;123(19):3375–85. doi: 10.1016/j.bpj.2024.08.001 (PMC11480761; doi:10.1016/j.bpj.2024.08.001)
Supplement: Data S1. PCB coordinates [file mmc2.zip › PCB_coodinates.txt]

TITLE    1 SUPPORTING INFORMATION FOR:                                          
TITLE    2 MOLECULAR ORIGINS OF ABSORPTION WAVELENGTH VARIATION
TITLE    3 AMONG PHYCOCYANOBILIN-BINDING PROTEINS
TITLE    4 T.NOJI, K.SAITO, H.ISHIKITA       
REMARK 400 
REMARK 400 MODEL  1:ANACY_2551G3 (PFR) 
REMARK 400 MODEL  2:ANPIXJG2 (PR)
REMARK 400 MODEL  3:PPHK (PG)
REMARK 400 MODEL  4:RCAE (PR)
REMARK 400 MODEL  5:SB.PHYB(PG)-PCB (PR)
REMARK 400 MODEL  6:SLR1393G3 (PG)
REMARK 400 MODEL  7:SLR1393G3 (PR)
REMARK 400 
MODEL        1
ATOM      1  N   GLU A 914       6.879  41.649  26.990 0.000 1.850          
ATOM      2  HN  GLU A 914       7.776  41.248  27.256 0.000 0.225          
ATOM      3  CA  GLU A 914       7.048  42.838  26.107 0.000 2.275          
ATOM      4  HA  GLU A 914       6.650  43.763  26.489 0.000 1.320          
ATOM      5  CB  GLU A 914       8.519  43.225  25.885 0.000 2.175          
ATOM      6  1HB GLU A 914       8.931  43.526  26.849 0.000 1.320          
ATOM      7  2HB GLU A 914       9.127  42.367  25.615 0.000 1.320          
ATOM      8  CG  GLU A 914       8.676  44.408  24.906 0.000 2.175          
ATOM      9  1HG GLU A 914       9.465  44.187  24.174 0.000 1.320          
ATOM     10  2HG GLU A 914       7.770  44.569  24.318 0.000 1.320          
ATOM     11  CD  GLU A 914       9.077  45.746  25.556 0.000 2.000          
ATOM     12  OE1 GLU A 914       9.832  45.751  26.535 0.000 1.700          
ATOM     13  OE2 GLU A 914       8.650  46.824  24.974 0.000 1.700          
ATOM     14  C   GLU A 914       6.191  42.598  24.834 0.000 2.000          
ATOM     15  O   GLU A 914       6.343  41.647  24.070 0.000 1.700          
ATOM     16  N   LYS A 915       5.147  43.459  24.679 0.000 1.850          
ATOM     17  HN  LYS A 915       5.098  44.313  25.239 0.000 0.225          
ATOM     18  CA  LYS A 915       4.196  43.318  23.584 0.000 2.275          
ATOM     19  HA  LYS A 915       4.416  42.384  23.063 0.000 1.320          
ATOM     20  C   LYS A 915       4.369  44.510  22.700 0.000 2.000          
ATOM     21  O   LYS A 915       4.144  45.636  23.080 0.000 1.700          
ATOM     22  CB  TYR A 924      10.697  44.560  13.218 0.000 2.175          
ATOM     23  1HB TYR A 924       9.806  44.054  13.587 0.000 1.320          
ATOM     24  2HB TYR A 924      11.537  43.922  13.531 0.000 1.320          
ATOM     25  CG  TYR A 924      10.835  45.930  13.858 0.000 1.992          
ATOM     26  CD1 TYR A 924      11.504  47.011  13.259 0.000 1.992          
ATOM     27  HD1 TYR A 924      11.970  46.931  12.285 0.000 1.358          
ATOM     28  CE1 TYR A 924      11.560  48.257  13.860 0.000 1.992          
ATOM     29  HE1 TYR A 924      12.066  49.077  13.366 0.000 1.358          
ATOM     30  CZ  TYR A 924      10.929  48.481  15.087 0.000 1.992          
ATOM     31  OH  TYR A 924      10.875  49.764  15.528 0.000 1.770          
ATOM     32  HH  TYR A 924      10.413  49.875  16.396 0.000 0.225          
ATOM     33  CD2 TYR A 924      10.315  46.145  15.139 0.000 1.992          
ATOM     34  HD2 TYR A 924       9.804  45.328  15.645 0.000 1.358          
ATOM     35  CE2 TYR A 924      10.375  47.392  15.767 0.000 1.992          
ATOM     36  HE2 TYR A 924       9.920  47.535  16.745 0.000 1.358          
ATOM     37  CB  ARG A 930      11.206  51.543  12.522 0.000 2.175          
ATOM     38  1HB ARG A 930      10.990  50.529  12.175 0.000 1.320          
ATOM     39  2HB ARG A 930      11.610  51.475  13.533 0.000 1.320          
ATOM     40  CG  ARG A 930       9.907  52.379  12.503 0.000 2.175          
ATOM     41  1HG ARG A 930      10.091  53.452  12.641 0.000 1.320          
ATOM     42  2HG ARG A 930       9.419  52.272  11.524 0.000 1.320          
ATOM     43  CD  ARG A 930       8.903  51.953  13.580 0.000 2.175          
ATOM     44  1HD ARG A 930       7.891  52.275  13.314 0.000 1.320          
ATOM     45  2HD ARG A 930       8.880  50.861  13.647 0.000 1.320          
ATOM     46  NE  ARG A 930       9.234  52.466  14.908 0.000 1.850          
ATOM     47  HE  ARG A 930       9.694  51.824  15.552 0.000 0.225          
ATOM     48  CZ  ARG A 930       8.607  53.491  15.521 0.000 2.000          
ATOM     49  NH1 ARG A 930       8.879  53.734  16.793 0.000 1.850          
ATOM     50 1HH1 ARG A 930       8.331  54.439  17.317 0.000 0.225          
ATOM     51 2HH1 ARG A 930       9.550  53.186  17.341 0.000 0.225          
ATOM     52  NH2 ARG A 930       7.725  54.286  14.886 0.000 1.850          
ATOM     53 1HH2 ARG A 930       7.246  55.014  15.428 0.000 0.225          
ATOM     54 2HH2 ARG A 930       7.599  54.289  13.883 0.000 0.225          
ATOM     55  CB  CYS A 943       4.069  52.572  26.675 0.000 2.175          
ATOM     56  1HB CYS A 943       4.201  52.131  27.666 0.000 1.320          
ATOM     57  2HB CYS A 943       3.000  52.619  26.445 0.000 1.320          
ATOM     58  SG  CYS A 943       4.921  51.534  25.407 0.000 2.000          
ATOM     59  CB  TYR A 947      12.228  54.110  28.648 0.000 2.175          
ATOM     60  1HB TYR A 947      12.124  53.386  29.466 0.000 1.320          
ATOM     61  2HB TYR A 947      11.256  54.169  28.165 0.000 1.320          
ATOM     62  CG  TYR A 947      13.324  53.693  27.700 0.000 1.992          
ATOM     63  CD1 TYR A 947      14.499  53.143  28.222 0.000 1.992          
ATOM     64  HD1 TYR A 947      14.576  52.955  29.290 0.000 1.358          
ATOM     65  CE1 TYR A 947      15.572  52.844  27.398 0.000 1.992          
ATOM     66  HE1 TYR A 947      16.483  52.452  27.826 0.000 1.358          
ATOM     67  CZ  TYR A 947      15.505  53.080  26.020 0.000 1.992          
ATOM     68  OH  TYR A 947      16.589  52.779  25.254 0.000 1.770          
ATOM     69  HH  TYR A 947      16.291  52.472  24.354 0.000 0.225          
ATOM     70  CD2 TYR A 947      13.265  53.936  26.321 0.000 1.992          
ATOM     71  HD2 TYR A 947      12.397  54.427  25.891 0.000 1.358          
ATOM     72  CE2 TYR A 947      14.339  53.642  25.486 0.000 1.992          
ATOM     73  HE2 TYR A 947      14.293  53.894  24.432 0.000 1.358          
ATOM     74  CB  LYS A 956      15.744  56.612  18.008 0.000 2.175          
ATOM     75  1HB LYS A 956      16.345  55.699  18.000 0.000 1.320          
ATOM     76  2HB LYS A 956      16.046  57.172  18.895 0.000 1.320          
ATOM     77  CG  LYS A 956      14.298  56.145  18.138 0.000 2.175          
ATOM     78  1HG LYS A 956      13.619  56.986  18.053 0.000 1.320          
ATOM     79  2HG LYS A 956      14.053  55.463  17.318 0.000 1.320          
ATOM     80  CD  LYS A 956      13.980  55.412  19.444 0.000 2.175          
ATOM     81  1HD LYS A 956      14.686  54.596  19.620 0.000 1.320          
ATOM     82  2HD LYS A 956      14.053  56.080  20.310 0.000 1.320          
ATOM     83  CE  LYS A 956      12.580  54.836  19.302 0.000 2.175          
ATOM     84  1HE LYS A 956      11.835  55.615  19.127 0.000 1.320          
ATOM     85  2HE LYS A 956      12.542  54.159  18.452 0.000 1.320          
ATOM     86  NZ  LYS A 956      12.101  54.004  20.453 0.000 1.850          
ATOM     87  1HZ LYS A 956      11.415  53.324  20.018 0.000 0.225          
ATOM     88  2HZ LYS A 956      12.910  53.513  20.942 0.000 0.225          
ATOM     89  3HZ LYS A 956      11.621  54.569  21.156 0.000 0.225          
ATOM     90  CB  HIE A 989      19.331  57.500  21.366 0.000 2.175          
ATOM     91  1HB HIE A 989      20.344  57.446  21.735 0.000 1.320          
ATOM     92  2HB HIE A 989      18.919  58.418  21.804 0.000 1.320          
ATOM     93  ND1 HIE A 989      18.637  55.839  23.048 0.000 1.850          
ATOM     94  CG  HIE A 989      18.504  56.322  21.770 0.000 1.800          
ATOM     95  CE1 HIE A 989      17.760  54.856  23.164 0.000 1.800          
ATOM     96  HE1 HIE A 989      17.595  54.253  24.044 0.000 0.900          
ATOM     97  NE2 HIE A 989      17.043  54.699  22.026 0.000 1.850          
ATOM     98  HE2 HIE A 989      16.292  54.019  21.882 0.000 0.225          
ATOM     99  CD2 HIE A 989      17.499  55.640  21.130 0.000 1.800          
ATOM    100  HD2 HIE A 989      17.081  55.742  20.144 0.000 1.468          
ATOM    101  CHA ZAE r1900      10.902  49.051  22.780 0.000 1.908          
ATOM    102  NA  ZAE r1900      10.660  48.669  25.213 0.000 1.824          
ATOM    103  C1A ZAE r1900      11.409  48.959  24.073 0.000 1.908          
ATOM    104  C2A ZAE r1900      12.695  49.422  24.499 0.000 1.908          
ATOM    105  C3A ZAE r1900      12.684  49.429  25.890 0.000 1.908          
ATOM    106  C4A ZAE r1900      11.414  48.926  26.323 0.000 1.908          
ATOM    107  CMA ZAE r1900      13.759  49.908  26.814 0.000 1.908          
ATOM    108  CAA ZAE r1900      13.767  49.956  23.583 0.000 1.908          
ATOM    109  CHB ZAE r1900      10.989  48.893  27.680 0.000 1.908          
ATOM    110  NB  ZAE r1900       8.553  48.475  27.554 0.000 1.824          
ATOM    111  C1B ZAE r1900       9.716  48.844  28.190 0.000 1.908          
ATOM    112  C2B ZAE r1900       9.342  49.462  29.477 0.000 1.908          
ATOM    113  C3B ZAE r1900       7.988  49.529  29.537 0.000 1.908          
ATOM    114  C4B ZAE r1900       7.442  48.852  28.324 0.000 1.908          
ATOM    115  CMB ZAE r1900      10.344  49.982  30.455 0.000 1.908          
ATOM    116  CAB ZAE r1900       7.103  50.175  30.554 0.000 1.908          
ATOM    117  CBB ZAE r1900       6.564  51.532  30.084 0.000 1.908          
ATOM    118  OB  ZAE r1900       6.278  48.654  28.014 0.000 1.661          
ATOM    119  NC  ZAE r1900       6.084  47.800  24.649 0.000 1.824          
ATOM    120  C1C ZAE r1900       5.242  47.146  25.514 0.000 1.908          
ATOM    121  C2C ZAE r1900       4.032  48.038  25.737 0.000 1.908          
ATOM    122  C3C ZAE r1900       4.062  49.000  24.522 0.000 1.908          
ATOM    123  C4C ZAE r1900       5.494  48.866  23.992 0.000 1.908          
ATOM    124  CMC ZAE r1900       2.742  47.249  25.937 0.000 1.908          
ATOM    125  CAC ZAE r1900       3.540  50.433  24.836 0.000 2.275          
ATOM    126  CBC ZAE r1900       2.757  51.076  23.687 0.000 1.908          
ATOM    127  OC  ZAE r1900       5.453  46.035  25.984 0.000 1.661          
ATOM    128  CHD ZAE r1900       6.015  49.577  22.960 0.000 1.908          
ATOM    129  ND  ZAE r1900       8.456  49.268  23.158 0.000 1.824          
ATOM    130  C1D ZAE r1900       7.340  49.479  22.402 0.000 1.908          
ATOM    131  C2D ZAE r1900       7.742  49.518  21.041 0.000 1.908          
ATOM    132  C3D ZAE r1900       9.125  49.352  21.005 0.000 1.908          
ATOM    133  C4D ZAE r1900       9.584  49.201  22.344 0.000 1.908          
ATOM    134  CMD ZAE r1900       6.834  49.556  19.850 0.000 1.908          
ATOM    135  CAD ZAE r1900       9.996  49.228  19.791 0.000 1.908          
ATOM    136  HHB ZAE r1900      11.753  49.191  28.388 0.000 1.459          
ATOM    137  HNA ZAE r1900       9.865  47.995  25.195 0.000 0.600          
ATOM    138  HHA ZAE r1900      11.648  49.150  21.999 0.000 1.459          
ATOM    139  HHD ZAE r1900       5.340  50.250  22.453 0.000 1.459          
ATOM    140  HNC ZAE r1900       7.027  47.411  24.491 0.000 0.600          
ATOM    141  H3C ZAE r1900       3.400  48.586  23.748 0.000 1.487          
ATOM    142 HAC1 ZAE r1900       2.872  50.336  25.700 0.000 1.320          
ATOM    143 HBB1 ZAE r1900       5.945  51.417  29.187 0.000 1.487          
ATOM    144 HBB2 ZAE r1900       7.388  52.211  29.850 0.000 1.487          
ATOM    145 HBB3 ZAE r1900       5.974  52.005  30.873 0.000 1.487          
ATOM    146 HAB1 ZAE r1900       7.649  50.321  31.490 0.000 1.487          
ATOM    147 HAB2 ZAE r1900       6.260  49.502  30.754 0.000 1.487          
ATOM    148 HMB1 ZAE r1900      10.884  50.851  30.059 0.000 1.487          
ATOM    149 HMB2 ZAE r1900      11.084  49.209  30.692 0.000 1.487          
ATOM    150 HMB3 ZAE r1900       9.862  50.307  31.378 0.000 1.487          
ATOM    151 HMA1 ZAE r1900      14.697  50.060  26.278 0.000 1.487          
ATOM    152 HMA2 ZAE r1900      13.948  49.192  27.623 0.000 1.487          
ATOM    153 HMA3 ZAE r1900      13.498  50.862  27.281 0.000 1.487          
ATOM    154 HAA1 ZAE r1900      13.933  49.261  22.750 0.000 1.487          
ATOM    155 HAA2 ZAE r1900      14.719  50.021  24.116 0.000 1.487          
ATOM    156 HAD1 ZAE r1900       9.377  49.099  18.901 0.000 1.487          
ATOM    157 HAD2 ZAE r1900      10.608  48.333  19.873 0.000 1.487          
ATOM    158 HMD1 ZAE r1900       6.964  50.477  19.273 0.000 1.487          
ATOM    159 HMD2 ZAE r1900       5.786  49.492  20.150 0.000 1.487          
ATOM    160 HMD3 ZAE r1900       7.050  48.712  19.185 0.000 1.487          
ATOM    161 HMC1 ZAE r1900       2.862  46.556  26.775 0.000 1.487          
ATOM    162 HMC2 ZAE r1900       2.502  46.668  25.039 0.000 1.487          
ATOM    163 HMC3 ZAE r1900       1.899  47.915  26.157 0.000 1.487          
ATOM    164 HBC1 ZAE r1900       1.913  50.440  23.392 0.000 1.487          
ATOM    165 HBC2 ZAE r1900       3.384  51.238  22.806 0.000 1.487          
ATOM    166 HBC3 ZAE r1900       2.355  52.047  23.993 0.000 1.487          
ATOM    167  H2C ZAE r1900       4.277  48.600  26.648 0.000 1.487          
ATOM    168  HND ZAE r1900       8.483  49.351  24.165 0.000 0.600          
ATOM    169  HN  ZAE r1900       8.495  47.835  26.762 0.000 0.600          
ATOM    170  CBA ZAE r1900      13.439  51.356  23.027 0.000 2.175          
ATOM    171 HBA1 ZAE r1900      13.047  51.966  23.848 0.000 1.320          
ATOM    172 HBA2 ZAE r1900      12.645  51.306  22.275 0.000 1.320          
ATOM    173  CGA ZAE r1900      14.619  52.165  22.474 0.000 2.000          
ATOM    174  O1A ZAE r1900      15.782  51.919  22.885 0.000 1.700          
ATOM    175  O2A ZAE r1900      14.337  53.121  21.684 0.000 1.700          
ATOM    176  CBD ZAE r1900      10.929  50.427  19.542 0.000 2.175          
ATOM    177 HBD1 ZAE r1900      11.894  50.069  19.158 0.000 1.320          
ATOM    178 HBD2 ZAE r1900      11.141  50.970  20.467 0.000 1.320          
ATOM    179  CGD ZAE r1900      10.396  51.398  18.495 0.000 2.000          
ATOM    180  O1D ZAE r1900       9.728  50.933  17.530 0.000 1.700          
ATOM    181  O2D ZAE r1900      10.708  52.619  18.624 0.000 1.700          
ATOM    182 HCAP CYS A 943       4.413  53.621  26.677 0.000 0.000          
ATOM    183 HCAP LYS A 956      15.999  57.231  17.118 0.000 0.000          
ATOM    184 HCAP TYR A 924      10.635  44.548  12.116 0.000 0.000          
ATOM    185 HCAP ARG A 930      11.989  51.938  11.859 0.000 0.000          
ATOM    186 HCAP TYR A 947      12.373  55.084  29.135 0.000 0.000          
ATOM    187 HCAP HIE A 989      19.461  57.646  20.295 0.000 0.000          
ATOM    188 HCAP LYS A 915       4.728  44.294  21.695 0.000 0.000          
ATOM    189 HCAP LYS A 915       3.175  43.307  23.959 0.000 0.000          
ATOM    190 HCAP GLU A 914       6.151  41.632  27.726 0.000 0.000       
ENDMOL
MODEL                    2
ATOM      1  CB  TRP A  90      -9.379   8.317   2.578 0.000 2.175          
ATOM      2  1HB TRP A  90      -9.146   8.069   3.621 0.000 1.320          
ATOM      3  2HB TRP A  90      -9.024   7.477   1.968 0.000 1.320          
ATOM      4  CG  TRP A  90      -8.653   9.581   2.175 0.000 1.992          
ATOM      5  CD1 TRP A  90      -9.128  10.754   1.625 0.000 1.992          
ATOM      6  HD1 TRP A  90     -10.136  11.095   1.443 0.000 1.358          
ATOM      7  NE1 TRP A  90      -8.095  11.610   1.327 0.000 1.850          
ATOM      8  HE1 TRP A  90      -8.224  12.508   0.874 0.000 0.225          
ATOM      9  CE2 TRP A  90      -6.910  11.031   1.706 0.000 1.800          
ATOM     10  CD2 TRP A  90      -7.222   9.755   2.261 0.000 1.800          
ATOM     11  CE3 TRP A  90      -6.174   8.982   2.795 0.000 1.992          
ATOM     12  HE3 TRP A  90      -6.377   8.009   3.236 0.000 1.358          
ATOM     13  CZ3 TRP A  90      -4.878   9.488   2.777 0.000 1.992          
ATOM     14  HZ3 TRP A  90      -4.065   8.905   3.203 0.000 1.358          
ATOM     15  CZ2 TRP A  90      -5.604  11.524   1.649 0.000 1.992          
ATOM     16  HZ2 TRP A  90      -5.393  12.486   1.197 0.000 1.358          
ATOM     17  CH2 TRP A  90      -4.595  10.743   2.198 0.000 1.992          
ATOM     18  HH2 TRP A  90      -3.573  11.106   2.174 0.000 1.358          
ATOM     19  CB  ASP A  92      -8.913  11.317  -2.259 0.000 2.175          
ATOM     20  1HB ASP A  92      -8.689  10.922  -1.265 0.000 1.320          
ATOM     21  2HB ASP A  92      -8.892  10.510  -2.992 0.000 1.320          
ATOM     22  CG  ASP A  92      -7.869  12.393  -2.653 0.000 2.000          
ATOM     23  OD1 ASP A  92      -7.286  13.050  -1.682 0.000 1.700          
ATOM     24  OD2 ASP A  92      -7.604  12.581  -3.846 0.000 1.700          
ATOM     25  CB  ARG A 102      -0.229   8.985 -11.340 0.000 2.175          
ATOM     26  1HB ARG A 102       0.496   8.852 -12.148 0.000 1.320          
ATOM     27  2HB ARG A 102      -0.379  10.063 -11.212 0.000 1.320          
ATOM     28  CG  ARG A 102       0.329   8.378 -10.031 0.000 2.175          
ATOM     29  1HG ARG A 102      -0.316   8.622  -9.180 0.000 1.320          
ATOM     30  2HG ARG A 102       0.414   7.285 -10.038 0.000 1.320          
ATOM     31  CD  ARG A 102       1.745   8.859  -9.732 0.000 2.175          
ATOM     32  1HD ARG A 102       2.127   8.341  -8.853 0.000 1.320          
ATOM     33  2HD ARG A 102       2.423   8.621 -10.552 0.000 1.320          
ATOM     34  NE  ARG A 102       1.793  10.288  -9.449 0.000 1.850          
ATOM     35  HE  ARG A 102       1.284  10.573  -8.598 0.000 0.225          
ATOM     36  CZ  ARG A 102       2.093  11.232 -10.337 0.000 2.000          
ATOM     37  NH1 ARG A 102       2.690  10.963 -11.518 0.000 1.850          
ATOM     38 1HH1 ARG A 102       2.683  11.701 -12.209 0.000 0.225          
ATOM     39 2HH1 ARG A 102       2.734  10.027 -11.944 0.000 0.225          
ATOM     40  NH2 ARG A 102       1.796  12.509 -10.010 0.000 1.850          
ATOM     41 1HH2 ARG A 102       2.303  13.264 -10.450 0.000 0.225          
ATOM     42 2HH2 ARG A 102       1.372  12.694  -9.086 0.000 0.225          
ATOM     43  CB  TYR A 103      -2.818   4.707  -8.991 0.000 2.175          
ATOM     44  1HB TYR A 103      -3.885   4.923  -8.973 0.000 1.320          
ATOM     45  2HB TYR A 103      -2.699   3.640  -8.773 0.000 1.320          
ATOM     46  CG  TYR A 103      -2.077   5.566  -7.969 0.000 1.992          
ATOM     47  CD1 TYR A 103      -0.777   5.258  -7.542 0.000 1.992          
ATOM     48  HD1 TYR A 103      -0.323   4.318  -7.842 0.000 1.358          
ATOM     49  CE1 TYR A 103      -0.022   6.161  -6.791 0.000 1.992          
ATOM     50  HE1 TYR A 103       0.996   5.921  -6.501 0.000 1.358          
ATOM     51  CZ  TYR A 103      -0.556   7.408  -6.436 0.000 1.992          
ATOM     52  OH  TYR A 103       0.216   8.303  -5.760 0.000 1.770          
ATOM     53  HH  TYR A 103       0.053   9.216  -6.123 0.000 0.225          
ATOM     54  CD2 TYR A 103      -2.633   6.771  -7.510 0.000 1.992          
ATOM     55  HD2 TYR A 103      -3.660   7.017  -7.749 0.000 1.358          
ATOM     56  CE2 TYR A 103      -1.889   7.685  -6.769 0.000 1.992          
ATOM     57  HE2 TYR A 103      -2.338   8.620  -6.452 0.000 1.358          
ATOM     58  N   HIP A 119       1.387  19.274  -2.101 0.000 1.850          
ATOM     59  HN  HIP A 119       2.064  19.337  -1.341 0.000 0.225          
ATOM     60  CA  HIP A 119       0.042  18.919  -1.747 0.000 2.275          
ATOM     61  HA  HIP A 119      -0.478  18.508  -2.614 0.000 1.320          
ATOM     62  CB  HIP A 119       0.058  17.838  -0.662 0.000 2.175          
ATOM     63  1HB HIP A 119       0.606  18.222   0.200 0.000 1.320          
ATOM     64  2HB HIP A 119      -0.965  17.632  -0.329 0.000 1.320          
ATOM     65  CD2 HIP A 119       1.515  15.714  -0.420 0.000 1.800          
ATOM     66  HD2 HIP A 119       1.900  15.771   0.585 0.000 0.900          
ATOM     67  CG  HIP A 119       0.712  16.577  -1.114 0.000 1.800          
ATOM     68  NE2 HIP A 119       1.837  14.686  -1.285 0.000 1.850          
ATOM     69  HE2 HIP A 119       2.348  13.835  -1.077 0.000 0.225          
ATOM     70  ND1 HIP A 119       0.564  16.047  -2.386 0.000 1.850          
ATOM     71  HD1 HIP A 119      -0.125  16.334  -3.184 0.000 0.225          
ATOM     72  CE1 HIP A 119       1.248  14.916  -2.466 0.000 1.800          
ATOM     73  HE1 HIP A 119       1.315  14.284  -3.337 0.000 0.700          
ATOM     74  C   HIP A 119      -0.831  20.092  -1.218 0.000 2.000          
ATOM     75  O   HIP A 119      -0.459  20.918  -0.391 0.000 1.700          
ATOM     76  N   PHE A 120      -2.074  20.118  -1.760 0.000 1.850          
ATOM     77  HN  PHE A 120      -2.388  19.327  -2.321 0.000 0.225          
ATOM     78  CA  PHE A 120      -3.041  21.080  -1.291 0.000 2.275          
ATOM     79  HA  PHE A 120      -2.795  22.116  -1.548 0.000 1.320          
ATOM     80  C   PHE A 120      -3.210  20.909   0.175 0.000 2.000          
ATOM     81  O   PHE A 120      -3.097  19.816   0.685 0.000 1.700          
ATOM     82  CB  CYS A 122      -8.146  19.972   1.798 0.000 2.175          
ATOM     83  1HB CYS A 122      -8.908  19.336   2.255 0.000 1.320          
ATOM     84  2HB CYS A 122      -8.471  21.010   1.875 0.000 1.320          
ATOM     85  SG  CYS A 122      -7.934  19.483   0.020 0.000 2.000          
ATOM     86  CB  HIS A 123      -4.126  16.684   0.187 0.000 2.175          
ATOM     87  1HB HIS A 123      -4.960  16.790  -0.520 0.000 1.320          
ATOM     88  2HB HIS A 123      -3.491  17.565   0.045 0.000 1.320          
ATOM     89  ND1 HIS A 123      -2.544  15.400  -1.227 0.000 1.850          
ATOM     90  HD1 HIS A 123      -2.465  16.172  -1.920 0.000 0.225          
ATOM     91  CG  HIS A 123      -3.356  15.429  -0.111 0.000 1.800          
ATOM     92  CE1 HIS A 123      -1.992  14.170  -1.302 0.000 1.800          
ATOM     93  HE1 HIS A 123      -1.337  13.868  -2.104 0.000 0.900          
ATOM     94  NE2 HIS A 123      -2.382  13.396  -0.303 0.000 1.850          
ATOM     95  CD2 HIS A 123      -3.244  14.174   0.442 0.000 1.800          
ATOM     96  HD2 HIS A 123      -3.695  13.802   1.350 0.000 1.468          
ATOM     97  CB  TYR A 153       2.645   5.512   6.175 0.000 2.175          
ATOM     98  1HB TYR A 153       2.488   4.830   7.012 0.000 1.320          
ATOM     99  2HB TYR A 153       2.727   6.511   6.619 0.000 1.320          
ATOM    100  CG  TYR A 153       1.470   5.450   5.216 0.000 1.992          
ATOM    101  CD1 TYR A 153       1.229   6.476   4.295 0.000 1.992          
ATOM    102  HD1 TYR A 153       1.912   7.315   4.268 0.000 1.358          
ATOM    103  CE1 TYR A 153       0.112   6.490   3.468 0.000 1.992          
ATOM    104  HE1 TYR A 153      -0.054   7.304   2.768 0.000 1.358          
ATOM    105  CZ  TYR A 153      -0.847   5.471   3.578 0.000 1.992          
ATOM    106  OH  TYR A 153      -1.982   5.455   2.851 0.000 1.770          
ATOM    107  HH  TYR A 153      -2.010   6.226   2.215 0.000 0.225          
ATOM    108  CD2 TYR A 153       0.542   4.403   5.254 0.000 1.992          
ATOM    109  HD2 TYR A 153       0.718   3.554   5.911 0.000 1.358          
ATOM    110  CE2 TYR A 153      -0.607   4.413   4.467 0.000 1.992          
ATOM    111  HE2 TYR A 153      -1.335   3.609   4.526 0.000 1.358          
ATOM    112  CHA ZAE r 201      -4.185  14.195  -4.172 0.000 1.908          
ATOM    113  NA  ZAE r 201      -4.702  12.276  -2.669 0.000 1.824          
ATOM    114  C1A ZAE r 201      -4.011  12.894  -3.687 0.000 1.908          
ATOM    115  C2A ZAE r 201      -3.030  11.967  -4.164 0.000 1.908          
ATOM    116  C3A ZAE r 201      -3.122  10.828  -3.359 0.000 1.908          
ATOM    117  C4A ZAE r 201      -4.193  11.033  -2.449 0.000 1.908          
ATOM    118  CMA ZAE r 201      -2.296   9.591  -3.468 0.000 1.908          
ATOM    119  CAA ZAE r 201      -2.241  12.072  -5.455 0.000 1.908          
ATOM    120  CHB ZAE r 201      -4.902  10.080  -1.630 0.000 1.908          
ATOM    121  NB  ZAE r 201      -3.101   8.900  -0.420 0.000 1.824          
ATOM    122  C1B ZAE r 201      -4.411   9.066  -0.870 0.000 1.908          
ATOM    123  C2B ZAE r 201      -5.186   7.921  -0.373 0.000 1.908          
ATOM    124  C3B ZAE r 201      -4.338   7.116   0.320 0.000 1.908          
ATOM    125  C4B ZAE r 201      -3.034   7.803   0.401 0.000 1.908          
ATOM    126  CMB ZAE r 201      -6.635   7.701  -0.660 0.000 1.908          
ATOM    127  CAB ZAE r 201      -4.543   5.780   0.951 0.000 1.908          
ATOM    128  CBB ZAE r 201      -3.745   4.668   0.248 0.000 1.908          
ATOM    129  OB  ZAE r 201      -2.041   7.492   1.090 0.000 1.661          
ATOM    130  NC  ZAE r 201      -8.564  15.390  -0.857 0.000 1.824          
ATOM    131  C1C ZAE r 201      -9.462  15.220   0.171 0.000 1.908          
ATOM    132  C2C ZAE r 201     -10.083  16.571   0.489 0.000 1.908          
ATOM    133  C3C ZAE r 201      -9.749  17.409  -0.770 0.000 1.908          
ATOM    134  C4C ZAE r 201      -8.604  16.641  -1.435 0.000 1.908          
ATOM    135  CMC ZAE r 201     -11.573  16.545   0.831 0.000 1.908          
ATOM    136  CAC ZAE r 201      -9.625  18.934  -0.505 0.000 2.275          
ATOM    137  CBC ZAE r 201     -10.100  19.791  -1.688 0.000 1.908          
ATOM    138  OC  ZAE r 201      -9.651  14.132   0.706 0.000 1.661          
ATOM    139  CHD ZAE r 201      -7.838  17.093  -2.464 0.000 1.908          
ATOM    140  ND  ZAE r 201      -6.088  15.346  -2.997 0.000 1.824          
ATOM    141  C1D ZAE r 201      -6.723  16.543  -3.168 0.000 1.908          
ATOM    142  C2D ZAE r 201      -6.058  17.261  -4.215 0.000 1.908          
ATOM    143  C3D ZAE r 201      -5.014  16.476  -4.666 0.000 1.908          
ATOM    144  C4D ZAE r 201      -5.038  15.252  -3.913 0.000 1.908          
ATOM    145  CMD ZAE r 201      -6.492  18.587  -4.762 0.000 1.908          
ATOM    146  CAD ZAE r 201      -4.068  16.790  -5.794 0.000 1.908          
ATOM    147  HHB ZAE r 201      -5.984  10.153  -1.680 0.000 1.459          
ATOM    148  HNA ZAE r 201      -5.534  12.644  -2.187 0.000 0.600          
ATOM    149  HHA ZAE r 201      -3.467  14.434  -4.947 0.000 1.459          
ATOM    150  HHD ZAE r 201      -8.091  18.087  -2.807 0.000 1.459          
ATOM    151  HNC ZAE r 201      -8.033  14.560  -1.187 0.000 0.600          
ATOM    152  H3C ZAE r 201     -10.609  17.297  -1.443 0.000 1.487          
ATOM    153 HAC1 ZAE r 201     -10.278  19.152   0.346 0.000 1.320          
ATOM    154 HBB1 ZAE r 201      -2.697   4.959   0.139 0.000 1.487          
ATOM    155 HBB2 ZAE r 201      -4.150   4.469  -0.746 0.000 1.487          
ATOM    156 HBB3 ZAE r 201      -3.771   3.738   0.826 0.000 1.487          
ATOM    157 HAB1 ZAE r 201      -5.606   5.527   0.979 0.000 1.487          
ATOM    158 HAB2 ZAE r 201      -4.194   5.834   1.983 0.000 1.487          
ATOM    159 HMB1 ZAE r 201      -6.790   7.201  -1.623 0.000 1.487          
ATOM    160 HMB2 ZAE r 201      -7.193   8.640  -0.676 0.000 1.487          
ATOM    161 HMB3 ZAE r 201      -7.081   7.075   0.114 0.000 1.487          
ATOM    162 HMA1 ZAE r 201      -1.521   9.609  -2.698 0.000 1.487          
ATOM    163 HMA2 ZAE r 201      -1.797   9.513  -4.434 0.000 1.487          
ATOM    164 HMA3 ZAE r 201      -2.894   8.687  -3.314 0.000 1.487          
ATOM    165 HAA1 ZAE r 201      -2.634  12.893  -6.062 0.000 1.487          
ATOM    166 HAA2 ZAE r 201      -2.452  11.161  -6.029 0.000 1.487          
ATOM    167 HAD1 ZAE r 201      -4.623  17.310  -6.582 0.000 1.487          
ATOM    168 HAD2 ZAE r 201      -3.718  15.864  -6.258 0.000 1.487          
ATOM    169 HMD1 ZAE r 201      -6.767  19.282  -3.965 0.000 1.487          
ATOM    170 HMD2 ZAE r 201      -7.362  18.486  -5.424 0.000 1.487          
ATOM    171 HMD3 ZAE r 201      -5.693  19.060  -5.336 0.000 1.487          
ATOM    172 HMC1 ZAE r 201     -11.792  15.875   1.664 0.000 1.487          
ATOM    173 HMC2 ZAE r 201     -12.162  16.207  -0.029 0.000 1.487          
ATOM    174 HMC3 ZAE r 201     -11.911  17.551   1.099 0.000 1.487          
ATOM    175 HBC1 ZAE r 201     -11.095  19.469  -2.016 0.000 1.487          
ATOM    176 HBC2 ZAE r 201      -9.430  19.719  -2.550 0.000 1.487          
ATOM    177 HBC3 ZAE r 201     -10.152  20.844  -1.398 0.000 1.487          
ATOM    178  H2C ZAE r 201      -9.512  16.953   1.350 0.000 1.487          
ATOM    179  HND ZAE r 201      -6.477  14.528  -2.498 0.000 0.600          
ATOM    180  HN  ZAE r 201      -2.383   9.646  -0.430 0.000 0.600          
ATOM    181  CBA ZAE r 201      -0.697  12.235  -5.398 0.000 2.175          
ATOM    182 HBA1 ZAE r 201      -0.281  11.545  -4.654 0.000 1.320          
ATOM    183 HBA2 ZAE r 201      -0.442  13.262  -5.119 0.000 1.320          
ATOM    184  CGA ZAE r 201      -0.065  11.907  -6.769 0.000 2.000          
ATOM    185  O1A ZAE r 201      -0.033  10.660  -7.104 0.000 1.700          
ATOM    186  O2A ZAE r 201       0.325  12.838  -7.506 0.000 1.700          
ATOM    187  CBD ZAE r 201      -2.843  17.660  -5.411 0.000 2.175          
ATOM    188 HBD1 ZAE r 201      -3.188  18.673  -5.195 0.000 1.320          
ATOM    189 HBD2 ZAE r 201      -2.161  17.697  -6.264 0.000 1.320          
ATOM    190  CGD ZAE r 201      -2.100  17.146  -4.181 0.000 2.000          
ATOM    191  O1D ZAE r 201      -2.554  17.493  -3.046 0.000 1.700          
ATOM    192  O2D ZAE r 201      -1.097  16.389  -4.361 0.000 1.700          
ATOM    193  O   HOH o 301      -1.172  10.952  -0.501 0.000 1.768          
ATOM    194  H1  HOH o 301      -0.622  10.832   0.288 0.000 0.225          
ATOM    195  H2  HOH o 301      -1.679  11.807  -0.334 0.000 0.225          
ATOM    196  O   HOH o 302      -1.967  11.236  -9.065 0.000 1.768          
ATOM    197  H1  HOH o 302      -1.404  12.005  -9.251 0.000 0.225          
ATOM    198  H2  HOH o 302      -1.424  10.787  -8.379 0.000 0.225          
ATOM    199  O   HOH o 392     -12.074  13.632   2.016 0.000 1.768          
ATOM    200  H1  HOH o 392     -11.136  13.795   1.806 0.000 0.225          
ATOM    201  H2  HOH o 392     -12.423  13.341   1.148 0.000 0.225          
ATOM    202 HCAP CYS A 122      -7.220  19.883   2.398 0.000 0.000          
ATOM    203 HCAP TYR A 153       3.630   5.260   5.749 0.000 0.000          
ATOM    204 HCAP ASP A  92      -9.959  11.666  -2.213 0.000 0.000          
ATOM    205 HCAP TRP A  90     -10.482   8.313   2.522 0.000 0.000          
ATOM    206 HCAP HIS A 123      -4.584  16.758   1.184 0.000 0.000          
ATOM    207 HCAP HIP A 119       1.652  19.763  -2.963 0.000 0.000          
ATOM    208 HCAP PHE A 120      -3.494  21.776   0.777 0.000 0.000          
ATOM    209 HCAP PHE A 120      -4.001  20.816  -1.739 0.000 0.000          
ATOM    210 HCAP TYR A 103      -2.443   4.890 -10.017 0.000 0.000          
ATOM    211 HCAP ARG A 102      -1.185   8.599 -11.733 0.000 0.000          
ENDMOL
MODEL        3
ATOM      1  CB  ASP A 211     -22.725 -56.070  -6.270 0.000 2.175          
ATOM      2  1HB ASP A 211     -23.289 -55.407  -6.936 0.000 1.320          
ATOM      3  2HB ASP A 211     -23.095 -55.871  -5.257 0.000 1.320          
ATOM      4  CG  ASP A 211     -21.270 -55.646  -6.350 0.000 2.000          
ATOM      5  OD1 ASP A 211     -21.081 -54.344  -6.152 0.000 1.700          
ATOM      6  OD2 ASP A 211     -20.319 -56.382  -6.624 0.000 1.700          
ATOM      7  CB  ARG A 218     -11.901 -58.919  -0.886 0.000 2.175          
ATOM      8  1HB ARG A 218     -11.506 -59.567  -1.668 0.000 1.320          
ATOM      9  2HB ARG A 218     -12.604 -58.232  -1.350 0.000 1.320          
ATOM     10  CG  ARG A 218     -10.729 -58.105  -0.235 0.000 2.175          
ATOM     11  1HG ARG A 218     -10.687 -58.229   0.856 0.000 1.320          
ATOM     12  2HG ARG A 218      -9.768 -58.483  -0.601 0.000 1.320          
ATOM     13  CD  ARG A 218     -10.856 -56.606  -0.552 0.000 2.175          
ATOM     14  1HD ARG A 218     -10.560 -56.414  -1.588 0.000 1.320          
ATOM     15  2HD ARG A 218     -11.897 -56.288  -0.469 0.000 1.320          
ATOM     16  NE  ARG A 218     -10.031 -55.770   0.338 0.000 1.850          
ATOM     17  HE  ARG A 218      -9.622 -56.189   1.164 0.000 0.225          
ATOM     18  CZ  ARG A 218     -10.060 -54.423   0.311 0.000 2.000          
ATOM     19  NH1 ARG A 218      -9.393 -53.738   1.266 0.000 1.850          
ATOM     20 1HH1 ARG A 218      -9.587 -52.749   1.360 0.000 0.225          
ATOM     21 2HH1 ARG A 218      -9.132 -54.211   2.160 0.000 0.225          
ATOM     22  NH2 ARG A 218     -10.678 -53.785  -0.681 0.000 1.850          
ATOM     23 1HH2 ARG A 218     -10.712 -52.775  -0.656 0.000 0.225          
ATOM     24 2HH2 ARG A 218     -11.291 -54.236  -1.421 0.000 0.225          
ATOM     25  CB  GLN A 228     -13.550 -48.544   3.004 0.000 2.175          
ATOM     26  1HB GLN A 228     -13.233 -49.578   3.162 0.000 1.320          
ATOM     27  2HB GLN A 228     -14.622 -48.561   3.095 0.000 1.320          
ATOM     28  CG  GLN A 228     -13.217 -48.097   1.566 0.000 2.175          
ATOM     29  1HG GLN A 228     -13.631 -47.104   1.366 0.000 1.320          
ATOM     30  2HG GLN A 228     -12.136 -48.061   1.389 0.000 1.320          
ATOM     31  CD  GLN A 228     -13.818 -49.110   0.586 0.000 2.000          
ATOM     32  OE1 GLN A 228     -13.286 -50.213   0.412 0.000 1.700          
ATOM     33  NE2 GLN A 228     -14.953 -48.715  -0.028 0.000 1.850          
ATOM     34 1HE2 GLN A 228     -15.538 -49.354  -0.581 0.000 0.225          
ATOM     35 2HE2 GLN A 228     -15.402 -47.842   0.212 0.000 0.225          
ATOM     36  CB  CYS A 241     -15.987 -53.187 -11.894 0.000 2.175          
ATOM     37  1HB CYS A 241     -15.463 -53.614 -12.756 0.000 1.320          
ATOM     38  2HB CYS A 241     -15.426 -53.431 -10.987 0.000 1.320          
ATOM     39  SG  CYS A 241     -17.686 -53.877 -11.764 0.000 2.000          
ATOM     40  CB  HIP A 242     -15.134 -50.575  -7.517 0.000 2.175          
ATOM     41  1HB HIP A 242     -15.018 -51.665  -7.544 0.000 1.320          
ATOM     42  2HB HIP A 242     -14.197 -50.149  -7.894 0.000 1.320          
ATOM     43  CD2 HIP A 242     -16.316 -49.625  -5.340 0.000 1.800          
ATOM     44  HD2 HIP A 242     -17.280 -49.259  -5.646 0.000 0.900          
ATOM     45  CG  HIP A 242     -15.321 -50.202  -6.080 0.000 1.800          
ATOM     46  NE2 HIP A 242     -15.912 -49.598  -4.018 0.000 1.850          
ATOM     47  HE2 HIP A 242     -16.499 -49.438  -3.107 0.000 0.225          
ATOM     48  ND1 HIP A 242     -14.321 -50.517  -5.159 0.000 1.850          
ATOM     49  HD1 HIP A 242     -13.530 -51.140  -5.294 0.000 0.225          
ATOM     50  CE1 HIP A 242     -14.718 -50.163  -3.929 0.000 1.800          
ATOM     51  HE1 HIP A 242     -14.169 -50.377  -3.025 0.000 0.700          
ATOM     52  CB  ASN A 254     -17.422 -44.071  -0.728 0.000 2.175          
ATOM     53  1HB ASN A 254     -17.870 -43.664  -1.645 0.000 1.320          
ATOM     54  2HB ASN A 254     -16.361 -44.221  -0.941 0.000 1.320          
ATOM     55  CG  ASN A 254     -18.108 -45.410  -0.462 0.000 2.000          
ATOM     56  OD1 ASN A 254     -19.047 -45.523   0.320 0.000 1.700          
ATOM     57  ND2 ASN A 254     -17.593 -46.454  -1.170 0.000 1.850          
ATOM     58 1HD2 ASN A 254     -18.151 -47.318  -1.274 0.000 0.225          
ATOM     59 2HD2 ASN A 254     -16.966 -46.260  -1.939 0.000 0.225          
ATOM     60  CHA ZAE r 401     -18.803 -53.003  -3.348 0.000 1.908          
ATOM     61  NA  ZAE r 401     -21.243 -53.096  -3.807 0.000 1.824          
ATOM     62  C1A ZAE r 401     -20.137 -52.759  -3.032 0.000 1.908          
ATOM     63  C2A ZAE r 401     -20.649 -52.067  -1.870 0.000 1.908          
ATOM     64  C3A ZAE r 401     -22.029 -51.996  -2.009 0.000 1.908          
ATOM     65  C4A ZAE r 401     -22.375 -52.639  -3.235 0.000 1.908          
ATOM     66  CMA ZAE r 401     -22.990 -51.414  -1.017 0.000 1.908          
ATOM     67  CAA ZAE r 401     -19.993 -51.554  -0.606 0.000 1.908          
ATOM     68  CHB ZAE r 401     -23.680 -52.827  -3.835 0.000 1.908          
ATOM     69  NB  ZAE r 401     -25.807 -51.926  -4.574 0.000 1.824          
ATOM     70  C1B ZAE r 401     -24.506 -51.787  -4.122 0.000 1.908          
ATOM     71  C2B ZAE r 401     -24.196 -50.333  -4.134 0.000 1.908          
ATOM     72  C3B ZAE r 401     -25.316 -49.675  -4.500 0.000 1.908          
ATOM     73  C4B ZAE r 401     -26.371 -50.675  -4.846 0.000 1.908          
ATOM     74  CMB ZAE r 401     -22.859 -49.674  -3.936 0.000 1.908          
ATOM     75  CAB ZAE r 401     -25.546 -48.204  -4.592 0.000 1.908          
ATOM     76  CBB ZAE r 401     -25.511 -47.528  -3.212 0.000 1.908          
ATOM     77  OB  ZAE r 401     -27.458 -50.449  -5.332 0.000 1.661          
ATOM     78  NC  ZAE r 401     -19.774 -54.295  -8.685 0.000 1.824          
ATOM     79  C1C ZAE r 401     -20.554 -54.506  -9.826 0.000 1.908          
ATOM     80  C2C ZAE r 401     -19.953 -55.696 -10.572 0.000 1.908          
ATOM     81  C3C ZAE r 401     -18.536 -55.839  -9.959 0.000 1.908          
ATOM     82  C4C ZAE r 401     -18.609 -55.013  -8.672 0.000 1.908          
ATOM     83  CMC ZAE r 401     -20.841 -56.928 -10.295 0.000 1.908          
ATOM     84  CAC ZAE r 401     -17.351 -55.474 -10.885 0.000 2.275          
ATOM     85  CBC ZAE r 401     -17.022 -56.595 -11.877 0.000 1.908          
ATOM     86  OC  ZAE r 401     -21.545 -53.870 -10.116 0.000 1.661          
ATOM     87  CHD ZAE r 401     -17.628 -55.029  -7.730 0.000 1.908          
ATOM     88  ND  ZAE r 401     -18.576 -54.000  -5.653 0.000 1.824          
ATOM     89  C1D ZAE r 401     -17.548 -54.435  -6.422 0.000 1.908          
ATOM     90  C2D ZAE r 401     -16.335 -54.232  -5.704 0.000 1.908          
ATOM     91  C3D ZAE r 401     -16.671 -53.682  -4.470 0.000 1.908          
ATOM     92  C4D ZAE r 401     -18.094 -53.541  -4.435 0.000 1.908          
ATOM     93  CMD ZAE r 401     -14.961 -54.517  -6.242 0.000 1.908          
ATOM     94  CAD ZAE r 401     -15.689 -53.256  -3.421 0.000 1.908          
ATOM     95  HHB ZAE r 401     -24.002 -53.841  -4.059 0.000 1.459          
ATOM     96  HNA ZAE r 401     -21.245 -53.598  -4.731 0.000 0.600          
ATOM     97  HHA ZAE r 401     -18.137 -52.687  -2.561 0.000 1.459          
ATOM     98  HHD ZAE r 401     -16.761 -55.635  -7.984 0.000 1.459          
ATOM     99  HNC ZAE r 401     -20.224 -53.927  -7.834 0.000 0.600          
ATOM    100  H3C ZAE r 401     -18.374 -56.883  -9.662 0.000 1.487          
ATOM    101 HAC1 ZAE r 401     -16.482 -55.281 -10.247 0.000 1.320          
ATOM    102 HBB1 ZAE r 401     -24.518 -47.608  -2.760 0.000 1.487          
ATOM    103 HBB2 ZAE r 401     -26.227 -47.993  -2.531 0.000 1.487          
ATOM    104 HBB3 ZAE r 401     -25.756 -46.464  -3.292 0.000 1.487          
ATOM    105 HAB1 ZAE r 401     -26.507 -48.043  -5.086 0.000 1.487          
ATOM    106 HAB2 ZAE r 401     -24.773 -47.744  -5.221 0.000 1.487          
ATOM    107 HMB1 ZAE r 401     -22.042 -50.273  -4.342 0.000 1.487          
ATOM    108 HMB2 ZAE r 401     -22.626 -49.477  -2.885 0.000 1.487          
ATOM    109 HMB3 ZAE r 401     -22.856 -48.707  -4.451 0.000 1.487          
ATOM    110 HMA1 ZAE r 401     -22.781 -50.355  -0.820 0.000 1.487          
ATOM    111 HMA2 ZAE r 401     -22.929 -51.936  -0.055 0.000 1.487          
ATOM    112 HMA3 ZAE r 401     -24.017 -51.495  -1.373 0.000 1.487          
ATOM    113 HAA1 ZAE r 401     -20.097 -52.337   0.160 0.000 1.487          
ATOM    114 HAA2 ZAE r 401     -20.598 -50.715  -0.248 0.000 1.487          
ATOM    115 HAD1 ZAE r 401     -16.205 -52.746  -2.602 0.000 1.487          
ATOM    116 HAD2 ZAE r 401     -15.031 -52.502  -3.850 0.000 1.487          
ATOM    117 HMD1 ZAE r 401     -14.879 -54.193  -7.288 0.000 1.487          
ATOM    118 HMD2 ZAE r 401     -14.708 -55.588  -6.216 0.000 1.487          
ATOM    119 HMD3 ZAE r 401     -14.185 -53.996  -5.672 0.000 1.487          
ATOM    120 HMC1 ZAE r 401     -21.876 -56.734 -10.591 0.000 1.487          
ATOM    121 HMC2 ZAE r 401     -20.835 -57.172  -9.228 0.000 1.487          
ATOM    122 HMC3 ZAE r 401     -20.472 -57.796 -10.851 0.000 1.487          
ATOM    123 HBC1 ZAE r 401     -17.879 -56.809 -12.523 0.000 1.487          
ATOM    124 HBC2 ZAE r 401     -16.763 -57.519 -11.344 0.000 1.487          
ATOM    125 HBC3 ZAE r 401     -16.182 -56.321 -12.524 0.000 1.487          
ATOM    126  H2C ZAE r 401     -19.936 -55.484 -11.646 0.000 1.487          
ATOM    127  HND ZAE r 401     -19.619 -54.183  -5.881 0.000 0.600          
ATOM    128  HN  ZAE r 401     -26.326 -52.807  -4.571 0.000 0.600          
ATOM    129  CBA ZAE r 401     -18.531 -51.103  -0.583 0.000 2.175          
ATOM    130 HBA1 ZAE r 401     -17.858 -51.902  -0.888 0.000 1.320          
ATOM    131 HBA2 ZAE r 401     -18.267 -50.892   0.463 0.000 1.320          
ATOM    132  CGA ZAE r 401     -18.178 -49.835  -1.363 0.000 2.000          
ATOM    133  O1A ZAE r 401     -19.031 -48.950  -1.549 0.000 1.700          
ATOM    134  O2A ZAE r 401     -16.937 -49.739  -1.726 0.000 1.700          
ATOM    135  CBD ZAE r 401     -14.735 -54.348  -2.905 0.000 2.175          
ATOM    136 HBD1 ZAE r 401     -14.823 -55.247  -3.524 0.000 1.320          
ATOM    137 HBD2 ZAE r 401     -14.985 -54.689  -1.892 0.000 1.320          
ATOM    138  CGD ZAE r 401     -13.239 -53.927  -2.897 0.000 2.000          
ATOM    139  O1D ZAE r 401     -12.468 -54.812  -2.395 0.000 1.700          
ATOM    140  O2D ZAE r 401     -12.898 -52.811  -3.360 0.000 1.700          
ATOM    141 HCAP CYS A 241     -15.986 -52.092 -12.032 0.000 0.000          
ATOM    142 HCAP ASP A 211     -22.963 -57.119  -6.500 0.000 0.000          
ATOM    143 HCAP ARG A 218     -12.533 -59.538  -0.214 0.000 0.000          
ATOM    144 HCAP HIP A 242     -15.914 -50.370  -8.270 0.000 0.000          
ATOM    145 HCAP ASN A 254     -17.526 -43.287   0.042 0.000 0.000          
ATOM    146 HCAP GLN A 228     -13.152 -47.957   3.848 0.000 0.000          
ENDMOL
MODEL        4
ATOM      1  CB  GLU A 217      -6.654  -9.064  -7.310 0.000 2.175          
ATOM      2  1HB GLU A 217      -7.580  -9.213  -6.744 0.000 1.320          
ATOM      3  2HB GLU A 217      -5.812  -9.283  -6.647 0.000 1.320          
ATOM      4  CG  GLU A 217      -6.578  -7.621  -7.811 0.000 2.175          
ATOM      5  1HG GLU A 217      -5.855  -7.488  -8.627 0.000 1.320          
ATOM      6  2HG GLU A 217      -7.541  -7.290  -8.214 0.000 1.320          
ATOM      7  CD  GLU A 217      -6.125  -6.648  -6.742 0.000 2.000          
ATOM      8  OE1 GLU A 217      -5.575  -7.034  -5.700 0.000 1.700          
ATOM      9  OE2 GLU A 217      -6.319  -5.390  -7.019 0.000 1.700          
ATOM     10  CB  TYR A 227       5.904  -1.206  -8.488 0.000 2.175          
ATOM     11  1HB TYR A 227       5.615  -2.109  -9.025 0.000 1.320          
ATOM     12  2HB TYR A 227       6.317  -1.519  -7.526 0.000 1.320          
ATOM     13  CG  TYR A 227       4.681  -0.335  -8.260 0.000 1.992          
ATOM     14  CD1 TYR A 227       4.743   0.952  -7.707 0.000 1.992          
ATOM     15  HD1 TYR A 227       5.688   1.452  -7.539 0.000 1.358          
ATOM     16  CE1 TYR A 227       3.602   1.670  -7.399 0.000 1.992          
ATOM     17  HE1 TYR A 227       3.691   2.637  -6.916 0.000 1.358          
ATOM     18  CZ  TYR A 227       2.332   1.154  -7.685 0.000 1.992          
ATOM     19  OH  TYR A 227       1.267   1.940  -7.437 0.000 1.770          
ATOM     20  HH  TYR A 227       0.384   1.462  -7.555 0.000 0.225          
ATOM     21  CD2 TYR A 227       3.404  -0.840  -8.522 0.000 1.992          
ATOM     22  HD2 TYR A 227       3.332  -1.818  -8.981 0.000 1.358          
ATOM     23  CE2 TYR A 227       2.239  -0.125  -8.247 0.000 1.992          
ATOM     24  HE2 TYR A 227       1.262  -0.539  -8.475 0.000 1.358          
ATOM     25  CB  CYS A 248      -8.806  -1.549 -12.094 0.000 2.175          
ATOM     26  1HB CYS A 248      -9.347  -2.470 -11.864 0.000 1.320          
ATOM     27  2HB CYS A 248      -8.675  -1.460 -13.175 0.000 1.320          
ATOM     28  SG  CYS A 248      -7.172  -1.463 -11.270 0.000 2.000          
ATOM     29  CB  LYS A 261      -3.239   5.112  -0.826 0.000 2.175          
ATOM     30  1HB LYS A 261      -2.633   4.232  -0.573 0.000 1.320          
ATOM     31  2HB LYS A 261      -4.252   4.912  -0.458 0.000 1.320          
ATOM     32  CG  LYS A 261      -3.253   5.337  -2.352 0.000 2.175          
ATOM     33  1HG LYS A 261      -3.724   6.296  -2.591 0.000 1.320          
ATOM     34  2HG LYS A 261      -2.226   5.397  -2.736 0.000 1.320          
ATOM     35  CD  LYS A 261      -4.008   4.267  -3.151 0.000 2.175          
ATOM     36  1HD LYS A 261      -5.086   4.326  -2.947 0.000 1.320          
ATOM     37  2HD LYS A 261      -3.881   4.485  -4.219 0.000 1.320          
ATOM     38  CE  LYS A 261      -3.534   2.844  -2.878 0.000 2.175          
ATOM     39  1HE LYS A 261      -2.444   2.782  -2.822 0.000 1.320          
ATOM     40  2HE LYS A 261      -3.936   2.456  -1.941 0.000 1.320          
ATOM     41  NZ  LYS A 261      -3.977   1.906  -3.943 0.000 1.850          
ATOM     42  1HZ LYS A 261      -3.807   0.911  -3.627 0.000 0.225          
ATOM     43  2HZ LYS A 261      -5.014   1.943  -4.052 0.000 0.225          
ATOM     44  3HZ LYS A 261      -3.476   2.037  -4.858 0.000 0.225          
ATOM     45  CB  HIE A 285      -5.330   3.355   3.866 0.000 2.175          
ATOM     46  1HB HIE A 285      -5.387   2.970   4.883 0.000 1.320          
ATOM     47  2HB HIE A 285      -6.283   3.881   3.695 0.000 1.320          
ATOM     48  ND1 HIE A 285      -5.810   1.031   3.124 0.000 1.850          
ATOM     49  CG  HIE A 285      -5.201   2.243   2.874 0.000 1.800          
ATOM     50  CE1 HIE A 285      -5.615   0.308   2.034 0.000 1.800          
ATOM     51  HE1 HIE A 285      -5.980  -0.697   1.870 0.000 0.900          
ATOM     52  NE2 HIE A 285      -4.915   0.980   1.094 0.000 1.850          
ATOM     53  HE2 HIE A 285      -4.858   0.691   0.102 0.000 0.225          
ATOM     54  CD2 HIE A 285      -4.655   2.228   1.612 0.000 1.800          
ATOM     55  HD2 HIE A 285      -4.108   2.975   1.058 0.000 1.468          
ATOM     56  CHA ZAE r 401      -3.848  -3.123  -4.927 0.000 1.908          
ATOM     57  NA  ZAE r 401      -6.040  -4.274  -4.549 0.000 1.824          
ATOM     58  C1A ZAE r 401      -4.873  -3.658  -4.130 0.000 1.908          
ATOM     59  C2A ZAE r 401      -4.854  -3.730  -2.699 0.000 1.908          
ATOM     60  C3A ZAE r 401      -5.982  -4.443  -2.305 0.000 1.908          
ATOM     61  C4A ZAE r 401      -6.702  -4.790  -3.479 0.000 1.908          
ATOM     62  CMA ZAE r 401      -6.367  -4.863  -0.918 0.000 1.908          
ATOM     63  CAA ZAE r 401      -3.800  -3.194  -1.768 0.000 1.908          
ATOM     64  CHB ZAE r 401      -7.813  -5.696  -3.515 0.000 1.908          
ATOM     65  NB  ZAE r 401      -9.471  -7.169  -4.405 0.000 1.824          
ATOM     66  C1B ZAE r 401      -8.743  -5.974  -4.472 0.000 1.908          
ATOM     67  C2B ZAE r 401      -9.254  -5.251  -5.642 0.000 1.908          
ATOM     68  C3B ZAE r 401     -10.155  -6.047  -6.284 0.000 1.908          
ATOM     69  C4B ZAE r 401     -10.235  -7.330  -5.550 0.000 1.908          
ATOM     70  CMB ZAE r 401      -8.912  -3.846  -6.007 0.000 1.908          
ATOM     71  CAB ZAE r 401     -11.000  -5.744  -7.483 0.000 1.908          
ATOM     72  CBB ZAE r 401     -12.416  -5.257  -7.122 0.000 1.908          
ATOM     73  OB  ZAE r 401     -10.827  -8.368  -5.845 0.000 1.661          
ATOM     74  NC  ZAE r 401      -6.491  -4.580  -9.605 0.000 1.824          
ATOM     75  C1C ZAE r 401      -7.555  -4.982 -10.375 0.000 1.908          
ATOM     76  C2C ZAE r 401      -7.225  -4.736 -11.835 0.000 1.908          
ATOM     77  C3C ZAE r 401      -5.898  -3.936 -11.787 0.000 1.908          
ATOM     78  C4C ZAE r 401      -5.465  -4.022 -10.321 0.000 1.908          
ATOM     79  CMC ZAE r 401      -7.140  -6.073 -12.588 0.000 1.908          
ATOM     80  CAC ZAE r 401      -6.054  -2.479 -12.314 0.000 2.275          
ATOM     81  CBC ZAE r 401      -4.760  -1.660 -12.407 0.000 1.908          
ATOM     82  OC  ZAE r 401      -8.570  -5.492  -9.906 0.000 1.661          
ATOM     83  CHD ZAE r 401      -4.274  -3.549  -9.847 0.000 1.908          
ATOM     84  ND  ZAE r 401      -4.321  -3.625  -7.331 0.000 1.824          
ATOM     85  C1D ZAE r 401      -3.798  -3.260  -8.528 0.000 1.908          
ATOM     86  C2D ZAE r 401      -2.671  -2.411  -8.276 0.000 1.908          
ATOM     87  C3D ZAE r 401      -2.529  -2.301  -6.900 0.000 1.908          
ATOM     88  C4D ZAE r 401      -3.591  -3.056  -6.292 0.000 1.908          
ATOM     89  CMD ZAE r 401      -1.841  -1.777  -9.350 0.000 1.908          
ATOM     90  CAD ZAE r 401      -1.439  -1.590  -6.139 0.000 1.908          
ATOM     91  HHB ZAE r 401      -7.837  -6.359  -2.653 0.000 1.459          
ATOM     92  HNA ZAE r 401      -6.202  -4.622  -5.512 0.000 0.600          
ATOM     93  HHA ZAE r 401      -3.099  -2.616  -4.334 0.000 1.459          
ATOM     94  HHD ZAE r 401      -3.606  -3.182 -10.615 0.000 1.459          
ATOM     95  HNC ZAE r 401      -6.480  -4.837  -8.596 0.000 0.600          
ATOM     96  H3C ZAE r 401      -5.151  -4.426 -12.420 0.000 1.487          
ATOM     97 HAC1 ZAE r 401      -6.500  -2.552 -13.310 0.000 1.320          
ATOM     98 HBB1 ZAE r 401     -12.381  -4.336  -6.530 0.000 1.487          
ATOM     99 HBB2 ZAE r 401     -12.959  -6.016  -6.549 0.000 1.487          
ATOM    100 HBB3 ZAE r 401     -12.979  -5.046  -8.036 0.000 1.487          
ATOM    101 HAB1 ZAE r 401     -11.077  -6.647  -8.097 0.000 1.487          
ATOM    102 HAB2 ZAE r 401     -10.506  -4.993  -8.104 0.000 1.487          
ATOM    103 HMB1 ZAE r 401      -8.114  -3.851  -6.753 0.000 1.487          
ATOM    104 HMB2 ZAE r 401      -8.568  -3.276  -5.142 0.000 1.487          
ATOM    105 HMB3 ZAE r 401      -9.776  -3.335  -6.441 0.000 1.487          
ATOM    106 HMA1 ZAE r 401      -5.970  -4.189  -0.156 0.000 1.487          
ATOM    107 HMA2 ZAE r 401      -5.989  -5.862  -0.692 0.000 1.487          
ATOM    108 HMA3 ZAE r 401      -7.451  -4.920  -0.798 0.000 1.487          
ATOM    109 HAA1 ZAE r 401      -2.861  -3.030  -2.301 0.000 1.487          
ATOM    110 HAA2 ZAE r 401      -3.598  -3.951  -0.999 0.000 1.487          
ATOM    111 HAD1 ZAE r 401      -0.564  -1.467  -6.782 0.000 1.487          
ATOM    112 HAD2 ZAE r 401      -1.134  -2.233  -5.305 0.000 1.487          
ATOM    113 HMD1 ZAE r 401      -2.464  -1.242 -10.076 0.000 1.487          
ATOM    114 HMD2 ZAE r 401      -1.264  -2.526  -9.911 0.000 1.487          
ATOM    115 HMD3 ZAE r 401      -1.157  -1.037  -8.932 0.000 1.487          
ATOM    116 HMC1 ZAE r 401      -8.055  -6.650 -12.417 0.000 1.487          
ATOM    117 HMC2 ZAE r 401      -6.292  -6.671 -12.241 0.000 1.487          
ATOM    118 HMC3 ZAE r 401      -7.021  -5.880 -13.658 0.000 1.487          
ATOM    119 HBC1 ZAE r 401      -3.927  -2.231 -12.822 0.000 1.487          
ATOM    120 HBC2 ZAE r 401      -4.447  -1.288 -11.428 0.000 1.487          
ATOM    121 HBC3 ZAE r 401      -4.929  -0.788 -13.043 0.000 1.487          
ATOM    122  H2C ZAE r 401      -8.035  -4.153 -12.277 0.000 1.487          
ATOM    123  HND ZAE r 401      -5.051  -4.343  -7.191 0.000 0.600          
ATOM    124  HN  ZAE r 401      -9.139  -7.971  -3.885 0.000 0.600          
ATOM    125  CBA ZAE r 401      -4.199  -1.895  -1.052 0.000 2.175          
ATOM    126 HBA1 ZAE r 401      -3.416  -1.624  -0.331 0.000 1.320          
ATOM    127 HBA2 ZAE r 401      -5.124  -2.029  -0.484 0.000 1.320          
ATOM    128  CGA ZAE r 401      -4.364  -0.682  -1.961 0.000 2.000          
ATOM    129  O1A ZAE r 401      -5.127   0.252  -1.537 0.000 1.700          
ATOM    130  O2A ZAE r 401      -3.703  -0.643  -3.027 0.000 1.700          
ATOM    131  CBD ZAE r 401      -1.799  -0.211  -5.572 0.000 2.175          
ATOM    132 HBD1 ZAE r 401      -1.061   0.057  -4.801 0.000 1.320          
ATOM    133 HBD2 ZAE r 401      -2.761  -0.259  -5.068 0.000 1.320          
ATOM    134  CGD ZAE r 401      -1.792   0.938  -6.582 0.000 2.000          
ATOM    135  O1D ZAE r 401      -2.513   1.944  -6.299 0.000 1.700          
ATOM    136  O2D ZAE r 401      -1.050   0.852  -7.602 0.000 1.700          
ATOM    137  O   HOH o 539      -6.642   1.429  -3.482 0.000 1.768          
ATOM    138  H1  HOH o 539      -6.230   0.954  -2.717 0.000 0.225          
ATOM    139  H2  HOH o 539      -7.015   0.729  -4.040 0.000 0.225          
ATOM    140  O   HOH o 544     -10.000  -7.837 -10.939 0.000 1.768          
ATOM    141  H1  HOH o 544      -9.668  -6.963 -10.676 0.000 0.225          
ATOM    142  H2  HOH o 544     -10.231  -8.254 -10.081 0.000 0.225          
ATOM    143  O   HOH o 548      -2.633   3.861  -8.195 0.000 1.768          
ATOM    144  H1  HOH o 548      -2.549   3.498  -9.097 0.000 0.225          
ATOM    145  H2  HOH o 548      -2.599   3.086  -7.579 0.000 0.225          
ATOM    146  O   HOH o 556     -10.234  -9.110  -8.479 0.000 1.768          
ATOM    147  H1  HOH o 556      -9.860 -10.010  -8.528 0.000 0.225          
ATOM    148  H2  HOH o 556     -10.530  -8.973  -7.557 0.000 0.225          
ATOM    149  O   HOH o 580     -10.891  -3.924 -10.761 0.000 1.768          
ATOM    150  H1  HOH o 580     -10.205  -4.504 -10.390 0.000 0.225          
ATOM    151  H2  HOH o 580     -10.838  -3.106 -10.233 0.000 0.225          
ATOM    152 HCAP CYS A 248      -9.413  -0.693 -11.772 0.000 0.000          
ATOM    153 HCAP GLU A 217      -6.660  -9.812  -8.112 0.000 0.000          
ATOM    154 HCAP LYS A 261      -2.859   5.973  -0.247 0.000 0.000          
ATOM    155 HCAP TYR A 227       6.700  -0.724  -9.075 0.000 0.000          
ATOM    156 HCAP HIE A 285      -4.522   4.099   3.849 0.000 0.000          
ENDMOL
MODEL        5
ATOM      1  N   ASP A 322     -67.595  53.402  12.981 0.000 1.850          
ATOM      2  HN  ASP A 322     -68.066  54.021  12.337 0.000 0.225          
ATOM      3  CA  ASP A 322     -66.622  52.490  12.409 0.000 2.275          
ATOM      4  HA  ASP A 322     -66.848  51.425  12.544 0.000 1.320          
ATOM      5  C   ASP A 322     -65.177  52.637  12.917 0.000 2.000          
ATOM      6  O   ASP A 322     -64.370  51.696  12.906 0.000 1.700          
ATOM      7  N   ILE A 323     -64.893  53.850  13.426 0.000 1.850          
ATOM      8  HN  ILE A 323     -65.666  54.515  13.430 0.000 0.225          
ATOM      9  CA  ILE A 323     -63.664  54.166  14.121 0.000 2.275          
ATOM     10  HA  ILE A 323     -63.101  53.231  14.153 0.000 1.320          
ATOM     11  C   ILE A 323     -64.095  54.696  15.477 0.000 2.000          
ATOM     12  O   ILE A 323     -64.525  55.831  15.604 0.000 1.700          
ATOM     13  CB  ARG A 337     -51.869  50.729  13.548 0.000 2.175          
ATOM     14  1HB ARG A 337     -51.725  51.590  14.207 0.000 1.320          
ATOM     15  2HB ARG A 337     -52.634  51.009  12.813 0.000 1.320          
ATOM     16  CG  ARG A 337     -52.342  49.554  14.409 0.000 2.175          
ATOM     17  1HG ARG A 337     -51.514  49.176  15.024 0.000 1.320          
ATOM     18  2HG ARG A 337     -53.093  49.935  15.111 0.000 1.320          
ATOM     19  CD  ARG A 337     -52.977  48.389  13.647 0.000 2.175          
ATOM     20  1HD ARG A 337     -53.937  48.684  13.231 0.000 1.320          
ATOM     21  2HD ARG A 337     -52.382  48.035  12.810 0.000 1.320          
ATOM     22  NE  ARG A 337     -53.135  47.236  14.526 0.000 1.850          
ATOM     23  HE  ARG A 337     -52.249  46.797  14.819 0.000 0.225          
ATOM     24  CZ  ARG A 337     -54.204  46.960  15.254 0.000 2.000          
ATOM     25  NH1 ARG A 337     -55.375  47.582  15.101 0.000 1.850          
ATOM     26 1HH1 ARG A 337     -56.126  47.314  15.729 0.000 0.225          
ATOM     27 2HH1 ARG A 337     -55.476  48.449  14.550 0.000 0.225          
ATOM     28  NH2 ARG A 337     -54.096  46.010  16.214 0.000 1.850          
ATOM     29 1HH2 ARG A 337     -54.950  45.598  16.564 0.000 0.225          
ATOM     30 2HH2 ARG A 337     -53.313  45.356  16.159 0.000 0.225          
ATOM     31  CB  ARG A 367     -51.197  45.361  19.075 0.000 2.175          
ATOM     32  1HB ARG A 367     -50.304  45.673  19.623 0.000 1.320          
ATOM     33  2HB ARG A 367     -51.269  46.009  18.192 0.000 1.320          
ATOM     34  CG  ARG A 367     -52.424  45.573  19.955 0.000 2.175          
ATOM     35  1HG ARG A 367     -53.329  45.130  19.520 0.000 1.320          
ATOM     36  2HG ARG A 367     -52.293  45.098  20.933 0.000 1.320          
ATOM     37  CD  ARG A 367     -52.586  47.075  20.213 0.000 2.175          
ATOM     38  1HD ARG A 367     -53.255  47.269  21.050 0.000 1.320          
ATOM     39  2HD ARG A 367     -51.601  47.456  20.459 0.000 1.320          
ATOM     40  NE  ARG A 367     -52.999  47.911  19.072 0.000 1.850          
ATOM     41  HE  ARG A 367     -52.372  48.671  18.838 0.000 0.225          
ATOM     42  CZ  ARG A 367     -54.276  48.051  18.683 0.000 2.000          
ATOM     43  NH1 ARG A 367     -54.666  49.144  18.020 0.000 1.850          
ATOM     44 1HH1 ARG A 367     -55.664  49.248  17.802 0.000 0.225          
ATOM     45 2HH1 ARG A 367     -54.064  49.953  17.945 0.000 0.225          
ATOM     46  NH2 ARG A 367     -55.172  47.092  18.962 0.000 1.850          
ATOM     47 1HH2 ARG A 367     -56.068  47.079  18.452 0.000 0.225          
ATOM     48 2HH2 ARG A 367     -54.816  46.191  19.243 0.000 0.225          
ATOM     49  N   PRO A 369     -55.680  42.876  15.842 0.000 1.850          
ATOM     50  CD  PRO A 369     -55.367  42.224  14.541 0.000 2.175          
ATOM     51  1HD PRO A 369     -54.558  42.743  14.001 0.000 1.320          
ATOM     52  2HD PRO A 369     -55.074  41.176  14.646 0.000 1.320          
ATOM     53  CA  PRO A 369     -56.871  43.728  15.741 0.000 2.275          
ATOM     54  HA  PRO A 369     -56.676  44.784  15.970 0.000 1.320          
ATOM     55  CB  PRO A 369     -57.305  43.626  14.255 0.000 2.175          
ATOM     56  1HB PRO A 369     -56.893  44.485  13.725 0.000 1.320          
ATOM     57  2HB PRO A 369     -58.393  43.652  14.143 0.000 1.320          
ATOM     58  CG  PRO A 369     -56.679  42.320  13.765 0.000 2.175          
ATOM     59  1HG PRO A 369     -56.520  42.296  12.685 0.000 1.320          
ATOM     60  2HG PRO A 369     -57.315  41.472  14.029 0.000 1.320          
ATOM     61  C   PRO A 369     -58.042  43.293  16.632 0.000 2.000          
ATOM     62  O   PRO A 369     -58.436  42.129  16.747 0.000 1.700          
ATOM     63  N   HIE A 370     -58.713  44.268  17.277 0.000 1.850          
ATOM     64  HN  HIE A 370     -58.387  45.238  17.272 0.000 0.225          
ATOM     65  CA  HIE A 370     -59.926  43.830  17.939 0.000 2.275          
ATOM     66  HA  HIE A 370     -59.716  43.300  18.877 0.000 1.320          
ATOM     67  C   HIE A 370     -60.685  42.931  16.948 0.000 2.000          
ATOM     68  O   HIE A 370     -60.749  43.263  15.783 0.000 1.700          
ATOM     69  CB  CYS A 372     -65.580  44.622  16.193 0.000 2.175          
ATOM     70  1HB CYS A 372     -65.767  44.193  17.181 0.000 1.320          
ATOM     71  2HB CYS A 372     -64.939  45.500  16.305 0.000 1.320          
ATOM     72  SG  CYS A 372     -67.186  45.076  15.410 0.000 2.000          
ATOM     73  CB  HIE A 419     -56.743  48.312   1.733 0.000 2.175          
ATOM     74  1HB HIE A 419     -56.893  48.815   0.780 0.000 1.320          
ATOM     75  2HB HIE A 419     -57.062  47.271   1.568 0.000 1.320          
ATOM     76  ND1 HIE A 419     -58.901  49.312   2.370 0.000 1.850          
ATOM     77  CG  HIE A 419     -57.628  48.949   2.760 0.000 1.800          
ATOM     78  CE1 HIE A 419     -59.503  49.748   3.458 0.000 1.800          
ATOM     79  HE1 HIE A 419     -60.501  50.146   3.514 0.000 0.900          
ATOM     80  NE2 HIE A 419     -58.688  49.682   4.536 0.000 1.850          
ATOM     81  HE2 HIE A 419     -58.925  49.984   5.478 0.000 0.225          
ATOM     82  CD2 HIE A 419     -57.487  49.169   4.111 0.000 1.800          
ATOM     83  HD2 HIE A 419     -56.661  49.027   4.787 0.000 1.468          
ATOM     84  CHA ZAE r 500     -60.862  50.568  14.054 0.000 1.908          
ATOM     85  NA  ZAE r 500     -61.895  51.066  11.846 0.000 1.824          
ATOM     86  C1A ZAE r 500     -60.865  51.059  12.766 0.000 1.908          
ATOM     87  C2A ZAE r 500     -59.714  51.608  12.091 0.000 1.908          
ATOM     88  C3A ZAE r 500     -60.083  51.926  10.795 0.000 1.908          
ATOM     89  C4A ZAE r 500     -61.480  51.591  10.667 0.000 1.908          
ATOM     90  CMA ZAE r 500     -59.232  52.607   9.766 0.000 1.908          
ATOM     91  CAA ZAE r 500     -58.320  51.602  12.639 0.000 1.908          
ATOM     92  CHB ZAE r 500     -62.427  51.955   9.673 0.000 1.908          
ATOM     93  NB  ZAE r 500     -61.180  51.608   7.593 0.000 1.824          
ATOM     94  C1B ZAE r 500     -62.211  52.129   8.334 0.000 1.908          
ATOM     95  C2B ZAE r 500     -63.097  52.886   7.431 0.000 1.908          
ATOM     96  C3B ZAE r 500     -62.637  52.715   6.167 0.000 1.908          
ATOM     97  C4B ZAE r 500     -61.439  51.842   6.239 0.000 1.908          
ATOM     98  CMB ZAE r 500     -64.208  53.756   7.918 0.000 1.908          
ATOM     99  CAB ZAE r 500     -63.141  53.227   4.868 0.000 1.908          
ATOM    100  CBB ZAE r 500     -62.118  54.036   4.059 0.000 1.908          
ATOM    101  OB  ZAE r 500     -60.776  51.381   5.327 0.000 1.661          
ATOM    102  NC  ZAE r 500     -65.975  48.457  13.741 0.000 1.824          
ATOM    103  C1C ZAE r 500     -67.216  48.395  13.132 0.000 1.908          
ATOM    104  C2C ZAE r 500     -68.256  48.011  14.176 0.000 1.908          
ATOM    105  C3C ZAE r 500     -67.454  47.946  15.504 0.000 1.908          
ATOM    106  C4C ZAE r 500     -66.013  48.289  15.102 0.000 1.908          
ATOM    107  CMC ZAE r 500     -69.447  48.979  14.138 0.000 1.908          
ATOM    108  CAC ZAE r 500     -67.628  46.640  16.325 0.000 2.275          
ATOM    109  CBC ZAE r 500     -69.064  46.496  16.843 0.000 1.908          
ATOM    110  OC  ZAE r 500     -67.400  48.634  11.956 0.000 1.661          
ATOM    111  CHD ZAE r 500     -64.988  48.479  15.975 0.000 1.908          
ATOM    112  ND  ZAE r 500     -63.127  49.596  14.667 0.000 1.824          
ATOM    113  C1D ZAE r 500     -63.639  48.934  15.758 0.000 1.908          
ATOM    114  C2D ZAE r 500     -62.593  48.792  16.700 0.000 1.908          
ATOM    115  C3D ZAE r 500     -61.446  49.379  16.158 0.000 1.908          
ATOM    116  C4D ZAE r 500     -61.785  49.902  14.884 0.000 1.908          
ATOM    117  CMD ZAE r 500     -62.739  48.172  18.056 0.000 1.908          
ATOM    118  CAD ZAE r 500     -60.074  49.362  16.760 0.000 1.908          
ATOM    119  HHB ZAE r 500     -63.424  52.183  10.032 0.000 1.459          
ATOM    120  HNA ZAE r 500     -62.862  50.799  12.023 0.000 0.600          
ATOM    121  HHA ZAE r 500     -59.901  50.698  14.538 0.000 1.459          
ATOM    122  HHD ZAE r 500     -65.214  48.269  17.016 0.000 1.459          
ATOM    123  HNC ZAE r 500     -65.138  48.624  13.163 0.000 0.600          
ATOM    124  H3C ZAE r 500     -67.803  48.747  16.169 0.000 1.487          
ATOM    125 HAC1 ZAE r 500     -66.945  46.679  17.179 0.000 1.320          
ATOM    126 HBB1 ZAE r 500     -61.194  53.473   3.918 0.000 1.487          
ATOM    127 HBB2 ZAE r 500     -61.874  54.980   4.559 0.000 1.487          
ATOM    128 HBB3 ZAE r 500     -62.537  54.259   3.076 0.000 1.487          
ATOM    129 HAB1 ZAE r 500     -64.027  53.823   5.063 0.000 1.487          
ATOM    130 HAB2 ZAE r 500     -63.469  52.371   4.264 0.000 1.487          
ATOM    131 HMB1 ZAE r 500     -63.908  54.309   8.814 0.000 1.487          
ATOM    132 HMB2 ZAE r 500     -65.115  53.192   8.156 0.000 1.487          
ATOM    133 HMB3 ZAE r 500     -64.468  54.487   7.154 0.000 1.487          
ATOM    134 HMA1 ZAE r 500     -58.812  51.909   9.035 0.000 1.487          
ATOM    135 HMA2 ZAE r 500     -58.398  53.123  10.247 0.000 1.487          
ATOM    136 HMA3 ZAE r 500     -59.810  53.349   9.208 0.000 1.487          
ATOM    137 HAA1 ZAE r 500     -58.287  51.844  13.703 0.000 1.487          
ATOM    138 HAA2 ZAE r 500     -57.708  52.343  12.114 0.000 1.487          
ATOM    139 HAD1 ZAE r 500     -60.148  49.391  17.851 0.000 1.487          
ATOM    140 HAD2 ZAE r 500     -59.494  50.238  16.468 0.000 1.487          
ATOM    141 HMD1 ZAE r 500     -63.278  47.220  18.025 0.000 1.487          
ATOM    142 HMD2 ZAE r 500     -63.294  48.834  18.732 0.000 1.487          
ATOM    143 HMD3 ZAE r 500     -61.764  47.992  18.519 0.000 1.487          
ATOM    144 HMC1 ZAE r 500     -69.836  49.061  13.117 0.000 1.487          
ATOM    145 HMC2 ZAE r 500     -69.145  49.983  14.455 0.000 1.487          
ATOM    146 HMC3 ZAE r 500     -70.248  48.630  14.799 0.000 1.487          
ATOM    147 HBC1 ZAE r 500     -69.772  46.353  16.020 0.000 1.487          
ATOM    148 HBC2 ZAE r 500     -69.362  47.392  17.397 0.000 1.487          
ATOM    149 HBC3 ZAE r 500     -69.149  45.629  17.503 0.000 1.487          
ATOM    150  H2C ZAE r 500     -68.605  47.010  13.893 0.000 1.487          
ATOM    151  HND ZAE r 500     -63.685  50.008  13.922 0.000 0.600          
ATOM    152  HN  ZAE r 500     -60.498  50.892   7.868 0.000 0.600          
ATOM    153  CBA ZAE r 500     -57.758  50.186  12.387 0.000 2.175          
ATOM    154 HBA1 ZAE r 500     -58.010  49.916  11.364 0.000 1.320          
ATOM    155 HBA2 ZAE r 500     -58.281  49.489  13.051 0.000 1.320          
ATOM    156  CGA ZAE r 500     -56.259  49.973  12.553 0.000 2.000          
ATOM    157  O1A ZAE r 500     -55.767  49.990  13.731 0.000 1.700          
ATOM    158  O2A ZAE r 500     -55.613  49.749  11.501 0.000 1.700          
ATOM    159  CBD ZAE r 500     -59.239  48.138  16.353 0.000 2.175          
ATOM    160 HBD1 ZAE r 500     -58.959  48.223  15.293 0.000 1.320          
ATOM    161 HBD2 ZAE r 500     -59.810  47.211  16.428 0.000 1.320          
ATOM    162  CGD ZAE r 500     -57.950  48.009  17.158 0.000 2.000          
ATOM    163  O1D ZAE r 500     -57.440  49.054  17.642 0.000 1.700          
ATOM    164  O2D ZAE r 500     -57.431  46.848  17.267 0.000 1.700          
ATOM    165  O   HOH o 613     -69.880  49.215  10.578 0.000 1.768          
ATOM    166  H1  HOH o 613     -69.091  48.744  10.893 0.000 0.225          
ATOM    167  H2  HOH o 613     -69.544  50.145  10.578 0.000 0.225          
ATOM    168  O   HOH o 623     -53.502  48.600  10.291 0.000 1.768          
ATOM    169  H1  HOH o 623     -52.724  49.186  10.340 0.000 0.225          
ATOM    170  H2  HOH o 623     -54.181  49.037  10.845 0.000 0.225          
ATOM    171  O   HOH o 639     -57.056  51.070  15.827 0.000 1.768          
ATOM    172  H1  HOH o 639     -56.594  50.695  15.035 0.000 0.225          
ATOM    173  H2  HOH o 639     -57.213  50.335  16.449 0.000 0.225          
ATOM    174  O   HOH o 669     -57.092  48.787   9.284 0.000 1.768          
ATOM    175  H1  HOH o 669     -56.441  48.150   8.914 0.000 0.225          
ATOM    176  H2  HOH o 669     -56.573  49.277   9.965 0.000 0.225          
ATOM    177  O   HOH o 681     -63.871  48.911  11.918 0.000 1.768          
ATOM    178  H1  HOH o 681     -63.024  48.414  11.809 0.000 0.225          
ATOM    179  H2  HOH o 681     -64.329  48.864  11.059 0.000 0.225          
ATOM    180  O   HOH o 696     -59.144  49.660   7.592 0.000 1.768          
ATOM    181  H1  HOH o 696     -59.635  48.881   7.242 0.000 0.225          
ATOM    182  H2  HOH o 696     -58.399  49.326   8.146 0.000 0.225          
ATOM    183 HCAP CYS A 372     -65.071  43.851  15.595 0.000 0.000          
ATOM    184 HCAP HIE A 419     -55.672  48.322   1.968 0.000 0.000          
ATOM    185 HCAP ARG A 337     -50.905  50.596  13.027 0.000 0.000          
ATOM    186 HCAP ARG A 367     -51.003  44.347  18.714 0.000 0.000          
ATOM    187 HCAP ILE A 323     -63.004  54.861  13.600 0.000 0.000          
ATOM    188 HCAP ILE A 323     -64.059  54.062  16.371 0.000 0.000          
ATOM    189 HCAP ASP A 322     -66.586  52.652  11.334 0.000 0.000          
ATOM    190 HCAP ASP A 322     -67.916  53.379  13.962 0.000 0.000          
ATOM    191 HCAP PRO A 369     -55.141  42.814  16.726 0.000 0.000          
ATOM    192 HCAP HIE A 370     -61.290  42.071  17.289 0.000 0.000          
ATOM    193 HCAP HIE A 370     -60.489  44.748  18.154 0.000 0.000          
ENDMOL
MODEL        6
ATOM      1  CB  ASP A 498      78.335 -18.763  -3.481 0.000 2.175          
ATOM      2  1HB ASP A 498      78.289 -18.488  -2.425 0.000 1.320          
ATOM      3  2HB ASP A 498      78.563 -19.835  -3.518 0.000 1.320          
ATOM      4  CG  ASP A 498      79.468 -17.974  -4.159 0.000 2.000          
ATOM      5  OD1 ASP A 498      79.385 -17.604  -5.351 0.000 1.700          
ATOM      6  OD2 ASP A 498      80.504 -17.729  -3.442 0.000 1.700          
ATOM      7  CB  ARG A 508      89.239 -16.024 -12.952 0.000 2.175          
ATOM      8  1HB ARG A 508      90.185 -15.657 -13.368 0.000 1.320          
ATOM      9  2HB ARG A 508      88.687 -15.152 -12.582 0.000 1.320          
ATOM     10  CG  ARG A 508      89.492 -16.992 -11.780 0.000 2.175          
ATOM     11  1HG ARG A 508      88.541 -17.291 -11.325 0.000 1.320          
ATOM     12  2HG ARG A 508      89.993 -17.918 -12.089 0.000 1.320          
ATOM     13  CD  ARG A 508      90.384 -16.392 -10.689 0.000 2.175          
ATOM     14  1HD ARG A 508      90.480 -17.112  -9.870 0.000 1.320          
ATOM     15  2HD ARG A 508      91.398 -16.213 -11.061 0.000 1.320          
ATOM     16  NE  ARG A 508      89.856 -15.154 -10.116 0.000 1.850          
ATOM     17  HE  ARG A 508      89.013 -15.234  -9.499 0.000 0.225          
ATOM     18  CZ  ARG A 508      90.289 -13.924 -10.359 0.000 2.000          
ATOM     19  NH1 ARG A 508      91.297 -13.683 -11.250 0.000 1.850          
ATOM     20 1HH1 ARG A 508      91.477 -12.719 -11.495 0.000 0.225          
ATOM     21 2HH1 ARG A 508      91.421 -14.309 -12.036 0.000 0.225          
ATOM     22  NH2 ARG A 508      89.755 -12.909  -9.671 0.000 1.850          
ATOM     23 1HH2 ARG A 508      90.050 -11.962  -9.857 0.000 0.225          
ATOM     24 2HH2 ARG A 508      89.099 -13.089  -8.858 0.000 0.225          
ATOM     25  CB  CYS A 528      78.261 -13.273   1.037 0.000 2.175          
ATOM     26  1HB CYS A 528      77.812 -14.260   0.930 0.000 1.320          
ATOM     27  2HB CYS A 528      77.490 -12.618   1.451 0.000 1.320          
ATOM     28  SG  CYS A 528      78.568 -12.554  -0.623 0.000 2.000          
ATOM     29  CB  HIP A 529      83.055 -14.612  -0.766 0.000 2.175          
ATOM     30  1HB HIP A 529      82.248 -14.352  -1.460 0.000 1.320          
ATOM     31  2HB HIP A 529      83.556 -13.674  -0.523 0.000 1.320          
ATOM     32  CD2 HIP A 529      84.425 -16.840  -1.276 0.000 1.800          
ATOM     33  HD2 HIP A 529      84.207 -17.536  -0.484 0.000 0.900          
ATOM     34  CG  HIP A 529      83.973 -15.562  -1.477 0.000 1.800          
ATOM     35  NE2 HIP A 529      85.273 -17.162  -2.319 0.000 1.850          
ATOM     36  HE2 HIP A 529      85.796 -18.079  -2.537 0.000 0.225          
ATOM     37  ND1 HIP A 529      84.557 -15.158  -2.674 0.000 1.850          
ATOM     38  HD1 HIP A 529      84.356 -14.297  -3.169 0.000 0.225          
ATOM     39  CE1 HIP A 529      85.330 -16.139  -3.157 0.000 1.800          
ATOM     40  HE1 HIP A 529      85.907 -16.150  -4.067 0.000 0.700          
ATOM     41  CHA ZAE r 701      83.771 -17.791  -5.949 0.000 1.908          
ATOM     42  NA  ZAE r 701      82.435 -19.381  -4.555 0.000 1.824          
ATOM     43  C1A ZAE r 701      83.478 -19.049  -5.407 0.000 1.908          
ATOM     44  C2A ZAE r 701      84.244 -20.239  -5.595 0.000 1.908          
ATOM     45  C3A ZAE r 701      83.641 -21.260  -4.857 0.000 1.908          
ATOM     46  C4A ZAE r 701      82.528 -20.689  -4.197 0.000 1.908          
ATOM     47  CMA ZAE r 701      84.043 -22.705  -4.851 0.000 1.908          
ATOM     48  CAA ZAE r 701      85.534 -20.357  -6.352 0.000 1.908          
ATOM     49  CHB ZAE r 701      81.530 -21.324  -3.346 0.000 1.908          
ATOM     50  NB  ZAE r 701      80.847 -22.908  -1.643 0.000 1.824          
ATOM     51  C1B ZAE r 701      81.797 -22.092  -2.258 0.000 1.908          
ATOM     52  C2B ZAE r 701      83.031 -22.215  -1.447 0.000 1.908          
ATOM     53  C3B ZAE r 701      82.807 -23.133  -0.473 0.000 1.908          
ATOM     54  C4B ZAE r 701      81.420 -23.663  -0.622 0.000 1.908          
ATOM     55  CMB ZAE r 701      84.262 -21.377  -1.612 0.000 1.908          
ATOM     56  CAB ZAE r 701      83.709 -23.593   0.625 0.000 1.908          
ATOM     57  CBB ZAE r 701      84.225 -25.029   0.411 0.000 1.908          
ATOM     58  OB  ZAE r 701      80.873 -24.578  -0.024 0.000 1.661          
ATOM     59  NC  ZAE r 701      78.813 -15.004  -4.805 0.000 1.824          
ATOM     60  C1C ZAE r 701      77.479 -14.692  -4.616 0.000 1.908          
ATOM     61  C2C ZAE r 701      77.387 -13.542  -3.627 0.000 1.908          
ATOM     62  C3C ZAE r 701      78.851 -13.358  -3.163 0.000 1.908          
ATOM     63  C4C ZAE r 701      79.679 -14.164  -4.152 0.000 1.908          
ATOM     64  CMC ZAE r 701      76.702 -12.326  -4.267 0.000 1.908          
ATOM     65  CAC ZAE r 701      79.148 -13.911  -1.732 0.000 2.275          
ATOM     66  CBC ZAE r 701      78.578 -15.289  -1.418 0.000 1.908          
ATOM     67  OC  ZAE r 701      76.563 -15.267  -5.182 0.000 1.661          
ATOM     68  CHD ZAE r 701      81.021 -14.019  -4.309 0.000 1.908          
ATOM     69  ND  ZAE r 701      82.132 -16.131  -5.028 0.000 1.824          
ATOM     70  C1D ZAE r 701      81.985 -14.785  -5.072 0.000 1.908          
ATOM     71  C2D ZAE r 701      83.006 -14.251  -5.910 0.000 1.908          
ATOM     72  C3D ZAE r 701      83.772 -15.314  -6.373 0.000 1.908          
ATOM     73  C4D ZAE r 701      83.227 -16.517  -5.802 0.000 1.908          
ATOM     74  CMD ZAE r 701      83.082 -12.818  -6.326 0.000 1.908          
ATOM     75  CAD ZAE r 701      84.920 -15.196  -7.344 0.000 1.908          
ATOM     76  HHB ZAE r 701      80.496 -21.262  -3.682 0.000 1.459          
ATOM     77  HNA ZAE r 701      81.740 -18.739  -4.148 0.000 0.600          
ATOM     78  HHA ZAE r 701      84.651 -17.803  -6.582 0.000 1.459          
ATOM     79  HHD ZAE r 701      81.432 -13.124  -3.846 0.000 1.459          
ATOM     80  HNC ZAE r 701      79.093 -15.810  -5.371 0.000 0.600          
ATOM     81  H3C ZAE r 701      79.158 -12.307  -3.195 0.000 1.487          
ATOM     82 HAC1 ZAE r 701      80.235 -13.982  -1.653 0.000 1.320          
ATOM     83 HBB1 ZAE r 701      84.825 -25.098  -0.503 0.000 1.487          
ATOM     84 HBB2 ZAE r 701      83.390 -25.730   0.331 0.000 1.487          
ATOM     85 HBB3 ZAE r 701      84.857 -25.342   1.249 0.000 1.487          
ATOM     86 HAB1 ZAE r 701      83.148 -23.533   1.563 0.000 1.487          
ATOM     87 HAB2 ZAE r 701      84.559 -22.910   0.721 0.000 1.487          
ATOM     88 HMB1 ZAE r 701      84.036 -20.392  -2.026 0.000 1.487          
ATOM     89 HMB2 ZAE r 701      84.995 -21.840  -2.278 0.000 1.487          
ATOM     90 HMB3 ZAE r 701      84.752 -21.241  -0.645 0.000 1.487          
ATOM     91 HMA1 ZAE r 701      84.996 -22.868  -4.332 0.000 1.487          
ATOM     92 HMA2 ZAE r 701      84.159 -23.074  -5.877 0.000 1.487          
ATOM     93 HMA3 ZAE r 701      83.277 -23.317  -4.369 0.000 1.487          
ATOM     94 HAA1 ZAE r 701      85.611 -19.592  -7.125 0.000 1.487          
ATOM     95 HAA2 ZAE r 701      85.573 -21.329  -6.859 0.000 1.487          
ATOM     96 HAD1 ZAE r 701      84.628 -14.487  -8.127 0.000 1.487          
ATOM     97 HAD2 ZAE r 701      85.108 -16.148  -7.842 0.000 1.487          
ATOM     98 HMD1 ZAE r 701      82.750 -12.157  -5.523 0.000 1.487          
ATOM     99 HMD2 ZAE r 701      82.434 -12.631  -7.190 0.000 1.487          
ATOM    100 HMD3 ZAE r 701      84.096 -12.523  -6.599 0.000 1.487          
ATOM    101 HMC1 ZAE r 701      75.719 -12.623  -4.640 0.000 1.487          
ATOM    102 HMC2 ZAE r 701      77.282 -11.914  -5.099 0.000 1.487          
ATOM    103 HMC3 ZAE r 701      76.549 -11.554  -3.505 0.000 1.487          
ATOM    104 HBC1 ZAE r 701      78.897 -16.009  -2.176 0.000 1.487          
ATOM    105 HBC2 ZAE r 701      77.490 -15.278  -1.365 0.000 1.487          
ATOM    106 HBC3 ZAE r 701      78.955 -15.662  -0.462 0.000 1.487          
ATOM    107  H2C ZAE r 701      76.752 -13.870  -2.801 0.000 1.487          
ATOM    108  HND ZAE r 701      81.522 -16.741  -4.450 0.000 0.600          
ATOM    109  HN  ZAE r 701      79.942 -23.126  -2.038 0.000 0.600          
ATOM    110  CBA ZAE r 701      86.777 -20.275  -5.420 0.000 2.175          
ATOM    111 HBA1 ZAE r 701      87.669 -20.159  -6.041 0.000 1.320          
ATOM    112 HBA2 ZAE r 701      86.876 -21.201  -4.857 0.000 1.320          
ATOM    113  CGA ZAE r 701      86.685 -19.095  -4.449 0.000 2.000          
ATOM    114  O1A ZAE r 701      86.767 -17.924  -4.916 0.000 1.700          
ATOM    115  O2A ZAE r 701      86.483 -19.357  -3.213 0.000 1.700          
ATOM    116  CBD ZAE r 701      86.245 -14.699  -6.710 0.000 2.175          
ATOM    117 HBD1 ZAE r 701      86.622 -15.469  -6.024 0.000 1.320          
ATOM    118 HBD2 ZAE r 701      86.094 -13.780  -6.139 0.000 1.320          
ATOM    119  CGD ZAE r 701      87.351 -14.438  -7.736 0.000 2.000          
ATOM    120  O1D ZAE r 701      87.543 -15.346  -8.635 0.000 1.700          
ATOM    121  O2D ZAE r 701      88.021 -13.386  -7.645 0.000 1.700          
ATOM    122  O   HOH o 811      86.971 -17.916  -7.654 0.000 1.768          
ATOM    123  H1  HOH o 811      86.983 -17.833  -6.671 0.000 0.225          
ATOM    124  H2  HOH o 811      87.201 -17.032  -8.010 0.000 0.225          
ATOM    125  O   HOH o 823      87.363 -22.049  -2.845 0.000 1.768          
ATOM    126  H1  HOH o 823      88.231 -21.994  -3.278 0.000 0.225          
ATOM    127  H2  HOH o 823      87.069 -21.111  -2.808 0.000 0.225          
ATOM    128  O   HOH o 832      86.450 -14.947 -11.162 0.000 1.768          
ATOM    129  H1  HOH o 832      86.684 -15.221 -10.246 0.000 0.225          
ATOM    130  H2  HOH o 832      86.738 -14.022 -11.175 0.000 0.225          
ATOM    131  O   HOH o 848      73.906 -14.490  -4.496 0.000 1.768          
ATOM    132  H1  HOH o 848      74.762 -14.839  -4.811 0.000 0.225          
ATOM    133  H2  HOH o 848      73.376 -14.446  -5.307 0.000 0.225          
ATOM    134 HCAP CYS A 528      79.066 -13.290   1.791 0.000 0.000          
ATOM    135 HCAP ASP A 498      77.333 -18.615  -3.914 0.000 0.000          
ATOM    136 HCAP ARG A 508      88.644 -16.405 -13.800 0.000 0.000          
ATOM    137 HCAP HIP A 529      82.547 -14.969   0.139 0.000 0.000          
ENDMOL
MODEL        7
ATOM      1  CB  TRP A 496       4.782   3.346  -8.333 0.000 2.175          
ATOM      2  1HB TRP A 496       3.893   2.902  -8.796 0.000 1.320          
ATOM      3  2HB TRP A 496       5.097   2.642  -7.552 0.000 1.320          
ATOM      4  CG  TRP A 496       4.423   4.691  -7.728 0.000 1.992          
ATOM      5  CD1 TRP A 496       5.204   5.809  -7.534 0.000 1.992          
ATOM      6  HD1 TRP A 496       6.206   6.037  -7.865 0.000 1.358          
ATOM      7  NE1 TRP A 496       4.537   6.770  -6.810 0.000 1.850          
ATOM      8  HE1 TRP A 496       5.044   7.539  -6.371 0.000 0.225          
ATOM      9  CE2 TRP A 496       3.303   6.281  -6.461 0.000 1.800          
ATOM     10  CD2 TRP A 496       3.179   4.989  -7.051 0.000 1.800          
ATOM     11  CE3 TRP A 496       1.976   4.289  -6.875 0.000 1.992          
ATOM     12  HE3 TRP A 496       1.812   3.353  -7.399 0.000 1.358          
ATOM     13  CZ3 TRP A 496       0.975   4.830  -6.079 0.000 1.992          
ATOM     14  HZ3 TRP A 496       0.051   4.279  -5.932 0.000 1.358          
ATOM     15  CZ2 TRP A 496       2.288   6.845  -5.675 0.000 1.992          
ATOM     16  HZ2 TRP A 496       2.403   7.821  -5.215 0.000 1.358          
ATOM     17  CH2 TRP A 496       1.138   6.093  -5.474 0.000 1.992          
ATOM     18  HH2 TRP A 496       0.350   6.487  -4.840 0.000 1.358          
ATOM     19  CB  ASP A 498       8.179   6.682  -5.357 0.000 2.175          
ATOM     20  1HB ASP A 498       7.383   6.057  -5.767 0.000 1.320          
ATOM     21  2HB ASP A 498       8.645   6.156  -4.522 0.000 1.320          
ATOM     22  CG  ASP A 498       7.578   8.020  -4.889 0.000 2.000          
ATOM     23  OD1 ASP A 498       8.286   8.798  -4.207 0.000 1.700          
ATOM     24  OD2 ASP A 498       6.385   8.314  -5.259 0.000 1.700          
ATOM     25  N   GLY A 507      11.280   7.270   3.955 0.000 1.850          
ATOM     26  HN  GLY A 507      12.281   7.201   3.823 0.000 0.225          
ATOM     27  CA  GLY A 507      10.756   8.510   4.476 0.000 2.175          
ATOM     28  1HA GLY A 507      10.040   8.992   3.796 0.000 1.320          
ATOM     29  2HA GLY A 507      11.588   9.217   4.546 0.000 1.320          
ATOM     30  C   GLY A 507      10.103   8.408   5.863 0.000 2.000          
ATOM     31  O   GLY A 507      10.562   7.685   6.775 0.000 1.700          
ATOM     32  N   ARG A 508       8.910   9.024   5.930 0.000 1.850          
ATOM     33  HN  ARG A 508       8.530   9.466   5.093 0.000 0.225          
ATOM     34  CA  ARG A 508       8.126   9.103   7.144 0.000 2.275          
ATOM     35  HA  ARG A 508       8.738   9.519   7.952 0.000 1.320          
ATOM     36  CB  ARG A 508       6.885   9.989   6.953 0.000 2.175          
ATOM     37  1HB ARG A 508       6.553  10.293   7.947 0.000 1.320          
ATOM     38  2HB ARG A 508       7.181  10.899   6.422 0.000 1.320          
ATOM     39  CG  ARG A 508       5.740   9.266   6.226 0.000 2.175          
ATOM     40  1HG ARG A 508       5.997   9.067   5.182 0.000 1.320          
ATOM     41  2HG ARG A 508       5.532   8.298   6.691 0.000 1.320          
ATOM     42  CD  ARG A 508       4.440  10.038   6.325 0.000 2.175          
ATOM     43  1HD ARG A 508       3.623   9.431   5.913 0.000 1.320          
ATOM     44  2HD ARG A 508       4.228  10.239   7.380 0.000 1.320          
ATOM     45  NE  ARG A 508       4.533  11.311   5.615 0.000 1.850          
ATOM     46  HE  ARG A 508       5.170  11.360   4.788 0.000 0.225          
ATOM     47  CZ  ARG A 508       3.735  12.329   5.870 0.000 2.000          
ATOM     48  NH1 ARG A 508       2.763  12.197   6.799 0.000 1.850          
ATOM     49 1HH1 ARG A 508       2.069  12.928   6.909 0.000 0.225          
ATOM     50 2HH1 ARG A 508       2.445  11.273   7.076 0.000 0.225          
ATOM     51  NH2 ARG A 508       3.917  13.522   5.263 0.000 1.850          
ATOM     52 1HH2 ARG A 508       3.128  14.150   5.210 0.000 0.225          
ATOM     53 2HH2 ARG A 508       4.575  13.617   4.475 0.000 0.225          
ATOM     54  C   ARG A 508       7.652   7.766   7.624 0.000 2.000          
ATOM     55  O   ARG A 508       7.235   7.570   8.744 0.000 1.700          
ATOM     56  CB  THR A 526       6.516  16.949  -6.771 0.000 2.275          
ATOM     57  HB  THR A 526       6.302  15.933  -6.405 0.000 1.320          
ATOM     58  OG1 THR A 526       7.129  17.731  -5.750 0.000 1.770          
ATOM     59  HG1 THR A 526       6.667  17.529  -4.898 0.000 0.225          
ATOM     60  CG2 THR A 526       7.532  16.869  -7.906 0.000 2.060          
ATOM     61 1HG2 THR A 526       8.490  16.529  -7.505 0.000 1.320          
ATOM     62 2HG2 THR A 526       7.230  16.140  -8.661 0.000 1.320          
ATOM     63 3HG2 THR A 526       7.686  17.854  -8.363 0.000 1.320          
ATOM     64  CB  CYS A 528       7.375  13.307 -11.287 0.000 2.175          
ATOM     65  1HB CYS A 528       7.523  12.273 -11.606 0.000 1.320          
ATOM     66  2HB CYS A 528       7.824  13.964 -12.035 0.000 1.320          
ATOM     67  SG  CYS A 528       8.159  13.603  -9.649 0.000 2.000          
ATOM     68  CB  HIS A 529       4.395  12.853  -6.701 0.000 2.175          
ATOM     69  1HB HIS A 529       5.489  12.802  -6.619 0.000 1.320          
ATOM     70  2HB HIS A 529       4.141  13.910  -6.622 0.000 1.320          
ATOM     71  ND1 HIS A 529       3.604  12.754  -4.346 0.000 1.850          
ATOM     72  HD1 HIS A 529       3.985  13.704  -4.133 0.000 0.225          
ATOM     73  CG  HIS A 529       3.744  12.120  -5.563 0.000 1.800          
ATOM     74  CE1 HIS A 529       3.004  11.887  -3.502 0.000 1.800          
ATOM     75  HE1 HIS A 529       2.778  12.128  -2.474 0.000 0.900          
ATOM     76  NE2 HIS A 529       2.736  10.729  -4.087 0.000 1.850          
ATOM     77  CD2 HIS A 529       3.205  10.865  -5.379 0.000 1.800          
ATOM     78  HD2 HIS A 529       3.091  10.071  -6.104 0.000 1.468          
ATOM     79  CB  THR A 543      -0.014   5.199   1.865 0.000 2.275          
ATOM     80  HB  THR A 543       0.247   6.265   1.989 0.000 1.320          
ATOM     81  OG1 THR A 543      -0.846   4.994   0.730 0.000 1.770          
ATOM     82  HG1 THR A 543      -0.337   5.194  -0.083 0.000 0.225          
ATOM     83  CG2 THR A 543       1.262   4.362   1.704 0.000 2.060          
ATOM     84 1HG2 THR A 543       1.799   4.713   0.819 0.000 1.320          
ATOM     85 2HG2 THR A 543       1.965   4.414   2.543 0.000 1.320          
ATOM     86 3HG2 THR A 543       0.990   3.314   1.540 0.000 1.320          
ATOM     87  CB  TYR A 559      -6.634   3.945  -3.572 0.000 2.175          
ATOM     88  1HB TYR A 559      -7.154   3.091  -4.004 0.000 1.320          
ATOM     89  2HB TYR A 559      -6.759   4.770  -4.285 0.000 1.320          
ATOM     90  CG  TYR A 559      -5.173   3.645  -3.354 0.000 1.992          
ATOM     91  CD1 TYR A 559      -4.255   4.679  -3.196 0.000 1.992          
ATOM     92  HD1 TYR A 559      -4.626   5.683  -3.316 0.000 1.358          
ATOM     93  CE1 TYR A 559      -2.913   4.464  -2.907 0.000 1.992          
ATOM     94  HE1 TYR A 559      -2.217   5.291  -2.809 0.000 1.358          
ATOM     95  CZ  TYR A 559      -2.462   3.152  -2.737 0.000 1.992          
ATOM     96  OH  TYR A 559      -1.170   2.846  -2.475 0.000 1.770          
ATOM     97  HH  TYR A 559      -0.644   3.666  -2.283 0.000 0.225          
ATOM     98  CD2 TYR A 559      -4.700   2.342  -3.197 0.000 1.992          
ATOM     99  HD2 TYR A 559      -5.372   1.499  -3.304 0.000 1.358          
ATOM    100  CE2 TYR A 559      -3.380   2.104  -2.852 0.000 1.992          
ATOM    101  HE2 TYR A 559      -3.056   1.095  -2.654 0.000 1.358          
ATOM    102  CHA ZAE r 701       6.292  11.353  -2.126 0.000 1.908          
ATOM    103  NA  ZAE r 701       5.469   9.092  -2.789 0.000 1.824          
ATOM    104  C1A ZAE r 701       5.670  10.118  -1.897 0.000 1.908          
ATOM    105  C2A ZAE r 701       5.027   9.746  -0.678 0.000 1.908          
ATOM    106  C3A ZAE r 701       4.389   8.525  -0.895 0.000 1.908          
ATOM    107  C4A ZAE r 701       4.705   8.117  -2.220 0.000 1.908          
ATOM    108  CMA ZAE r 701       3.570   7.790   0.113 0.000 1.908          
ATOM    109  CAA ZAE r 701       5.157  10.452   0.646 0.000 1.908          
ATOM    110  CHB ZAE r 701       4.546   6.845  -2.874 0.000 1.908          
ATOM    111  NB  ZAE r 701       2.296   6.187  -2.149 0.000 1.824          
ATOM    112  C1B ZAE r 701       3.543   5.938  -2.731 0.000 1.908          
ATOM    113  C2B ZAE r 701       3.563   4.531  -3.135 0.000 1.908          
ATOM    114  C3B ZAE r 701       2.365   3.982  -2.782 0.000 1.908          
ATOM    115  C4B ZAE r 701       1.528   5.059  -2.220 0.000 1.908          
ATOM    116  CMB ZAE r 701       4.743   3.853  -3.756 0.000 1.908          
ATOM    117  CAB ZAE r 701       1.897   2.568  -2.907 0.000 1.908          
ATOM    118  CBB ZAE r 701       1.610   1.897  -1.554 0.000 1.908          
ATOM    119  OB  ZAE r 701       0.328   5.005  -1.851 0.000 1.661          
ATOM    120  NC  ZAE r 701       7.262  10.151  -7.279 0.000 1.824          
ATOM    121  C1C ZAE r 701       7.035   9.454  -8.445 0.000 1.908          
ATOM    122  C2C ZAE r 701       7.770  10.175  -9.565 0.000 1.908          
ATOM    123  C3C ZAE r 701       8.841  10.972  -8.791 0.000 1.908          
ATOM    124  C4C ZAE r 701       8.218  11.137  -7.402 0.000 1.908          
ATOM    125  CMC ZAE r 701       8.214   9.293 -10.735 0.000 1.908          
ATOM    126  CAC ZAE r 701       9.404  12.255  -9.430 0.000 2.275          
ATOM    127  CBC ZAE r 701      10.265  11.994 -10.669 0.000 1.908          
ATOM    128  OC  ZAE r 701       6.338   8.456  -8.495 0.000 1.661          
ATOM    129  CHD ZAE r 701       8.529  12.066  -6.461 0.000 1.908          
ATOM    130  ND  ZAE r 701       7.224  11.368  -4.444 0.000 1.824          
ATOM    131  C1D ZAE r 701       7.918  12.290  -5.183 0.000 1.908          
ATOM    132  C2D ZAE r 701       7.991  13.516  -4.454 0.000 1.908          
ATOM    133  C3D ZAE r 701       7.374  13.301  -3.229 0.000 1.908          
ATOM    134  C4D ZAE r 701       6.900  11.951  -3.213 0.000 1.908          
ATOM    135  CMD ZAE r 701       8.677  14.764  -4.920 0.000 1.908          
ATOM    136  CAD ZAE r 701       7.238  14.267  -2.087 0.000 1.908          
ATOM    137  HHB ZAE r 701       5.357   6.563  -3.538 0.000 1.459          
ATOM    138  HNA ZAE r 701       5.770   9.045  -3.774 0.000 0.600          
ATOM    139  HHA ZAE r 701       6.262  12.001  -1.257 0.000 1.459          
ATOM    140  HHD ZAE r 701       9.257  12.814  -6.743 0.000 1.459          
ATOM    141  HNC ZAE r 701       6.794   9.841  -6.423 0.000 0.600          
ATOM    142  H3C ZAE r 701       9.688  10.285  -8.674 0.000 1.487          
ATOM    143 HAC1 ZAE r 701      10.067  12.712  -8.689 0.000 1.320          
ATOM    144 HBB1 ZAE r 701       0.862   2.450  -0.982 0.000 1.487          
ATOM    145 HBB2 ZAE r 701       2.528   1.850  -0.967 0.000 1.487          
ATOM    146 HBB3 ZAE r 701       1.229   0.879  -1.692 0.000 1.487          
ATOM    147 HAB1 ZAE r 701       2.663   1.995  -3.438 0.000 1.487          
ATOM    148 HAB2 ZAE r 701       0.986   2.542  -3.514 0.000 1.487          
ATOM    149 HMB1 ZAE r 701       5.517   3.624  -3.015 0.000 1.487          
ATOM    150 HMB2 ZAE r 701       5.200   4.475  -4.532 0.000 1.487          
ATOM    151 HMB3 ZAE r 701       4.451   2.912  -4.225 0.000 1.487          
ATOM    152 HMA1 ZAE r 701       2.505   7.843  -0.132 0.000 1.487          
ATOM    153 HMA2 ZAE r 701       3.698   8.246   1.094 0.000 1.487          
ATOM    154 HMA3 ZAE r 701       3.839   6.731   0.184 0.000 1.487          
ATOM    155 HAA1 ZAE r 701       4.258  10.295   1.246 0.000 1.487          
ATOM    156 HAA2 ZAE r 701       5.244  11.536   0.516 0.000 1.487          
ATOM    157 HAD1 ZAE r 701       7.963  15.075  -2.212 0.000 1.487          
ATOM    158 HAD2 ZAE r 701       7.493  13.759  -1.149 0.000 1.487          
ATOM    159 HMD1 ZAE r 701       8.718  14.819  -6.009 0.000 1.487          
ATOM    160 HMD2 ZAE r 701       9.712  14.806  -4.556 0.000 1.487          
ATOM    161 HMD3 ZAE r 701       8.160  15.662  -4.578 0.000 1.487          
ATOM    162 HMC1 ZAE r 701       7.996   9.767 -11.696 0.000 1.487          
ATOM    163 HMC2 ZAE r 701       7.675   8.342 -10.702 0.000 1.487          
ATOM    164 HMC3 ZAE r 701       9.282   9.070 -10.692 0.000 1.487          
ATOM    165 HBC1 ZAE r 701       9.687  11.589 -11.504 0.000 1.487          
ATOM    166 HBC2 ZAE r 701      11.058  11.279 -10.424 0.000 1.487          
ATOM    167 HBC3 ZAE r 701      10.732  12.925 -11.001 0.000 1.487          
ATOM    168  H2C ZAE r 701       7.037  10.890  -9.931 0.000 1.487          
ATOM    169  HND ZAE r 701       7.494  10.363  -4.451 0.000 0.600          
ATOM    170  HN  ZAE r 701       1.892   7.140  -2.170 0.000 0.600          
ATOM    171  CBA ZAE r 701       6.379   9.928   1.424 0.000 2.175          
ATOM    172 HBA1 ZAE r 701       7.283  10.087   0.834 0.000 1.320          
ATOM    173 HBA2 ZAE r 701       6.317   8.843   1.526 0.000 1.320          
ATOM    174  CGA ZAE r 701       6.615  10.490   2.830 0.000 2.000          
ATOM    175  O1A ZAE r 701       5.826  11.405   3.247 0.000 1.700          
ATOM    176  O2A ZAE r 701       7.566  10.000   3.490 0.000 1.700          
ATOM    177  CBD ZAE r 701       5.837  14.910  -1.979 0.000 2.175          
ATOM    178 HBD1 ZAE r 701       5.830  15.578  -1.110 0.000 1.320          
ATOM    179 HBD2 ZAE r 701       5.070  14.139  -1.839 0.000 1.320          
ATOM    180  CGD ZAE r 701       5.579  15.727  -3.255 0.000 2.000          
ATOM    181  O1D ZAE r 701       4.809  15.221  -4.129 0.000 1.700          
ATOM    182  O2D ZAE r 701       6.223  16.801  -3.343 0.000 1.700          
ATOM    183  O   HOH o 805       9.682  11.729   4.538 0.000 1.768          
ATOM    184  H1  HOH o 805       8.862  11.310   4.208 0.000 0.225          
ATOM    185  H2  HOH o 805       9.902  12.357   3.824 0.000 0.225          
ATOM    186  O   HOH o 820       5.301  13.921   2.790 0.000 1.768          
ATOM    187  H1  HOH o 820       6.181  14.328   2.827 0.000 0.225          
ATOM    188  H2  HOH o 820       5.495  12.946   2.728 0.000 0.225          
ATOM    189  O   HOH o 842       1.486   8.826  -2.488 0.000 1.768          
ATOM    190  H1  HOH o 842       0.553   9.087  -2.503 0.000 0.225          
ATOM    191  H2  HOH o 842       1.954   9.451  -3.117 0.000 0.225          
ATOM    192 HCAP CYS A 528       6.296  13.527 -11.271 0.000 0.000          
ATOM    193 HCAP TRP A 496       5.550   3.313  -9.128 0.000 0.000          
ATOM    194 HCAP ASP A 498       8.916   6.840  -6.168 0.000 0.000          
ATOM    195 HCAP GLY A 507      10.737   6.406   3.841 0.000 0.000          
ATOM    196 HCAP ARG A 508       7.709   6.907   6.953 0.000 0.000          
ATOM    197 HCAP THR A 526       5.542  17.394  -7.054 0.000 0.000          
ATOM    198 HCAP HIS A 529       4.160  12.494  -7.715 0.000 0.000          
ATOM    199 HCAP THR A 543      -0.627   4.917   2.744 0.000 0.000          
ATOM    200 HCAP TYR A 559      -7.163   4.202  -2.638 0.000 0.000          
ENDMOL
END
